# Supplementary material for: A bibliometrics and visualization analysis of ropivacaine research from 2000 to 2023
Source: Front Med (Lausanne). 2024 Oct 2;11:1465308. doi: 10.3389/fmed.2024.1465308 (PMC11484629; doi:10.3389/fmed.2024.1465308)
Supplement: Supplementary file 1 [file Data_Sheet_1.ZIP]

Archive with 1 entries (1 files):
- all_articles.txt
