# Supplementary material for: A bibliometrics and visualization analysis of ropivacaine research from 2000 to 2023
Source: Front Med (Lausanne). 2024 Oct 2;11:1465308. doi: 10.3389/fmed.2024.1465308 (PMC11484629; doi:10.3389/fmed.2024.1465308)
Supplement: Supplementary file 1 [file Data_Sheet_1.ZIP › all_articles.txt]

FN Clarivate Analytics Web of Science
VR 1.0
PT J
AU Kerr, DR
   Kohan, L
AF Kerr, Dennis R.
   Kohan, Lawrence
TI Local infiltration analgesia: a technique for the control of acute
   postoperative pain following knee and hip surgery - A case study of 325
   patients
SO ACTA ORTHOPAEDICA
LA English
DT Article
ID RANDOMIZED CLINICAL-TRIAL; FEMORAL NERVE BLOCK; PROSPECTIVE FEASIBILITY;
   ARTHROPLASTY; KETOROLAC; STAY; REPLACEMENT; EFFICACY; INJECTION;
   RECOVERY
AB Background We have developed a multimodal technique for the control of pain following knee and hip surgery, called "local infiltration analgesia" (LIA). It is based on systematic infiltration of a mixture of ropivacaine, ketorolac, and adrenaline into the tissues around the surgical field to achieve satisfactory pain control with little physiological disturbance. The technique allows virtually immediate mobilization and earlier discharge from hospital.
   Patients and methods In this open, nonrandomized case series, we used LIA to manage postoperative pain in all 325 patients presenting to our service from Jan 1, 2005 to Dec 31, 2006 for elective hip resurfacing (HRA), primary total hip replacement (THR), or primary total knee replacement arthroplasty (TKR). We recorded pain scores, mobilization times, and morphine usage for the entire group.
   Results Pain control was generally satisfactory (numerical rating scale pain score range 0-3). No morphine was required for postoperative pain control in two-thirds of the patients. Most patients were able to walk with assistance between 5 and 6 h after surgery and independent mobility was achieved 13-22 h after surgery. Orthostatic hypotension, nausea, and vomiting were occasionally associated with standing for the first time, but other side effects were unremarkable. 230 (71 %) of the 325 patients were discharged directly home after a single overnight stay in hospital.
   Interpretation Local infiltration analgesia is simple, practical, safe, and effective for pain management after knee and hip surgery.
C1 [Kerr, Dennis R.; Kohan, Lawrence] Joint Orthopaed Ctr, Bondi Jct, NSW, Australia.
RP Kerr, DR (corresponding author), Joint Orthopaed Ctr, Bondi Jct, NSW, Australia.
EM drkerr@bigpond.net.au
CR Andersen KV, 2007, ACTA ORTHOP, V78, P180, DOI 10.1080/17453670710013654
   Andersen LJ, 2007, ACTA ORTHOP, V78, P187, DOI 10.1080/17453670710013663
   BENDAVID B, 1995, BRIT J ANAESTH, V75, P409, DOI 10.1093/bja/75.4.409
   Busch CA, 2006, J BONE JOINT SURG AM, V88A, P959, DOI 10.2106/JBJS.E.00344
   Garcia-Enguita M A, 1997, Rev Esp Anestesiol Reanim, V44, P345
   Heit JA, 2002, ARCH INTERN MED, V162, P1245, DOI 10.1001/archinte.162.11.1245
   Ilfeld BM, 2006, REGION ANESTH PAIN M, V31, P113, DOI 10.1016/j.rapm.2005.10.009
   Ilfeld BM, 2006, ANESTH ANALG, V102, P87, DOI 10.1213/01.ane.0000189562.86969.9f
   Jaquenod M, 1998, ANESTH ANALG, V86, P1090, DOI 10.1097/00000539-199805000-00036
   Liu SS, 2006, J AM COLL SURGEONS, V203, P914, DOI 10.1016/j.jamcollsurg.2006.08.007
   Matsueda M, 2000, CLIN ORTHOP RELAT R, P161
   McMinn D, 1996, CLIN ORTHOP RELAT R, pS89
   O'Reilly RF, 2005, MED J AUSTRALIA, V182, P154, DOI 10.5694/j.1326-5377.2005.tb06643.x
   Reilly KA, 2005, KNEE, V12, P351, DOI 10.1016/j.knee.2005.01.002
   Romsing J, 2000, ACTA ANAESTH SCAND, V44, P672, DOI 10.1034/j.1399-6576.2000.440607.x
   Rostlund T, 2007, ACTA ORTHOP, V78, P159, DOI 10.1080/17453670710013627
   Salinas FV, 2006, ANESTH ANALG, V102, P1234, DOI 10.1213/01.ane.0000198675.20279.81
   SMITH K, 1993, ANAESTH INTENS CARE, V21, P700, DOI 10.1177/0310057X9302100538
   Sutherland SK, 1995, MED J AUSTRALIA, V163, P616, DOI 10.5694/j.1326-5377.1995.tb124770.x
   Toftdahl K, 2007, ACTA ORTHOP, V78, P172, DOI 10.1080/17453670710013645
   Vendittoli PA, 2006, J BONE JOINT SURG AM, V88A, P282, DOI 10.2106/JBJS.E.00173
NR 21
TC 413
Z9 430
U1 0
U2 36
PU INFORMA HEALTHCARE
PI NEW YORK
PA 52 VANDERBILT AVE, NEW YORK, NY 10017 USA
SN 1745-3674
J9 ACTA ORTHOP
JI Acta Orthop.
PY 2008
VL 79
IS 2
BP 174
EP 183
DI 10.1080/17453670710014950
PG 10
WC Orthopedics
WE Science Citation Index Expanded (SCI-EXPANDED)
SC Orthopedics
GA 305OY
UT WOS:000256188900004
PM 18484242
OA Bronze
DA 2024-03-02
ER

PT J
AU McDonnell, JG
   Curley, G
   Carney, J
   Benton, A
   Costello, J
   Maharaj, CH
   Laffey, JG
AF McDonnell, John G.
   Curley, Gerard
   Carney, John
   Benton, Aoife
   Costello, Joseph
   Maharaj, Chrisen H.
   Laffey, John G.
TI The analgesic efficacy of transversus abdominis plane block after
   cesarean delivery: A randomized controlled trial
SO ANESTHESIA AND ANALGESIA
LA English
DT Article
ID ANESTHESIA; SURGERY; SECTION; OPIOIDS
AB BACKGROUND: The transversus abdominis plane (TAP) block is an effective method of providing postoperative analgesia in patients undergoing midline abdominal wall incisions. We evaluated its analgesic efficacy over the first 48 postoperative hours after cesarean delivery performed through a Pfannensteil incision, in a randomized controlled, double-blind, clinical trial.
   METHODS: Fifty women undergoing elective cesarean delivery were randomized to undergo TAP block with ropivacaine (n = 25) versus placebo (n = 25), in addition to standard postoperative analgesia comprising patient-controlled IV morphine analgesia and regular diclofenac and acetaminophen. All patients received a standard spinal anesthetic, and at the end of surgery, a bilateral TAP block was performed using 1.5 mg/kg ropivacaine (to a maximal dose of 150 mg) or saline on each side. Each patient was assessed postoperatively by a blinded investigator: in the postanesthesia care unit and at 2, 4, 6, 12, 24, 36, and 48 h postoperatively.
   RESULTS: The TAP block with ropivacaine compared with placebo reduced postoperative visual analog scale pain scores. Mean (+/- SD) total morphine requirements in the first 48 postoperative hours were also reduced (66 +/- 26 vs 18 +/- 14 mg, P < 0.001), as was the 12-h interval morphine consumption up to 36 h postoperatively. The incidence of sedation was reduced in patients undergoing TAP blockade. There were no complications attributable to the TAP block.
   CONCLUSIONS: The TAP block, as a component of a multimodal analgesic regimen, provided superior analgesia when compared with placebo block up to 48 postoperative hours after elective cesarean delivery.
C1 [McDonnell, John G.; Curley, Gerard; Carney, John; Costello, Joseph; Maharaj, Chrisen H.; Laffey, John G.] Natl Univ Ireland, Ctr Pain Res, Inst Clin Sci, Dept Anesthesia, Galway, Ireland.
   [Curley, Gerard; Carney, John; Benton, Aoife; Maharaj, Chrisen H.; Laffey, John G.] Univ Hosp Galway, Dept Anesthesia & Intens Care Med, Galway, Ireland.
C3 Ollscoil na Gaillimhe-University of Galway; Ollscoil na
   Gaillimhe-University of Galway
RP Laffey, JG (corresponding author), Natl Univ Ireland, Ctr Pain Res, Inst Clin Sci, Dept Anesthesia, Galway, Ireland.
EM john.laffey@nuigalway.ie
RI Laffey, John/G-4204-2010
OI Laffey, John/0000-0002-1246-9573; Curley, Gerard/0000-0003-0271-195X
CR [Anonymous], 2006, Postoperative pain management: an evidence-based guide to practice
   Dahl JB, 1999, ANESTHESIOLOGY, V91, P1919, DOI 10.1097/00000542-199912000-00045
   Fotiadis RJ, 2004, BRIT J SURG, V91, P828, DOI 10.1002/bjs.4607
   Gaiser RR, 2003, CLIN OBSTET GYNECOL, V46, P646, DOI 10.1097/00003081-200309000-00017
   McDonnell JG, 2007, ANESTH ANALG, V104, P193, DOI 10.1213/01.ane.0000250223.49963.0f
   Netter FH., 1989, ATLAS HUMAN ANATOMY, P230
   Netter FH, 1989, ATLAS HUMAN ANATOMY, P145
   O'Donnell BD, 2006, REGION ANESTH PAIN M, V31, P91, DOI 10.1016/j.rapm.2005.10.006
   SWEETMAN SC, 2007, COMPLETE DRUG REFERE, P1690
   Werawatganon T, 2005, COCHRANE DB SYST REV, DOI 10.1002/14651858.CD004088.pub2
   WITTELS B, 1990, ANESTHESIOLOGY, V73, P864, DOI 10.1097/00000542-199011000-00012
NR 11
TC 397
Z9 428
U1 0
U2 29
PU LIPPINCOTT WILLIAMS & WILKINS
PI PHILADELPHIA
PA TWO COMMERCE SQ, 2001 MARKET ST, PHILADELPHIA, PA 19103 USA
SN 0003-2999
J9 ANESTH ANALG
JI Anesth. Analg.
PD JAN
PY 2008
VL 106
IS 1
BP 186
EP 191
DI 10.1213/01.ane.0000290294.64090.f3
PG 6
WC Anesthesiology
WE Science Citation Index Expanded (SCI-EXPANDED)
SC Anesthesiology
GA 243VB
UT WOS:000251824300035
PM 18165577
OA Bronze
DA 2024-03-02
ER

PT J
AU Busch, CA
   Shore, BJ
   Bhandari, R
   Ganapathy, S
   MacDonald, SJ
   Bourne, RB
   Rorabeck, CH
   McCalden, RW
AF Busch, CA
   Shore, BJ
   Bhandari, R
   Ganapathy, S
   MacDonald, SJ
   Bourne, RB
   Rorabeck, CH
   McCalden, RW
TI Efficacy of periarticular multimodal drug injection in total knee
   arthroplasty - A randomized trial
SO JOURNAL OF BONE AND JOINT SURGERY-AMERICAN VOLUME
LA English
DT Article
ID MORPHINE AND/OR BUPIVACAINE; INTRAARTICULAR MORPHINE; POSTOPERATIVE
   PAIN; ANALGESIA; SURGERY; REPLACEMENT; ROPIVACAINE; MECHANISMS; OPIOIDS;
   RELIEF
AB Background: Postoperative analgesia with the use of parenteral opioids or epidural analgesia can be associated with troublesome side effects. Good perioperative analgesia facilitates rehabilitation, improves patient satisfaction, and may reduce the hospital stay. We investigated the analgesic effect of locally injected drugs around a total knee prosthesis.
   Methods: Sixty-four patients undergoing total knee arthroplasty were randomized either to receive a periarticular intraoperative injection containing ropivacaine, ketorolac, epimorphine, and epinephrine or to receive no injection. The perioperative analgesic regimen was standardized. All patients in both groups received patient-controlled analgesia for twenty-four hours after the surgery, and this was followed by standard analgesia. Visual analog scores for pain, during activity and at rest, and for patient satisfaction were recorded preoperatively and postoperatively and at the six-week follow-up examination. The consumption of patient-controlled analgesia at specific postoperative time-points and the overall analgesic requirement were measured.
   Results: The patients who had received the injection used significantly less patient-controlled analgesia at six hours, at twelve hours, and over the first twenty-four hours after the surgery. In addition, they had higher visual analog scores for patient satisfaction and lower visual analog scores for pain during activity in the post-anesthetic-care unit and four hours after the operation. No cardiac or central nervous system toxicity was observed.
   Conclusions: Intraoperative periarticular injection with multimodal drugs can significantly reduce the requirements for patient-controlled analgesia and improve patient satisfaction, with no apparent risks, following total knee arthroplasty.
C1 London Hlth Sci Ctr, Div Orthopaed Surg, London, ON N6A 5A5, Canada.
C3 London Health Sciences Centre
RP Busch, CA (corresponding author), London Hlth Sci Ctr, Div Orthopaed Surg, Univ Campus,339 Windermere Rd, London, ON N6A 5A5, Canada.
EM robert.bourne@lhsc.on.ca
RI teng, yj/C-4440-2011; MacDonald, Steven J/B-6173-2015
CR ALLEN GC, 1993, ANESTHESIOLOGY, V79, P475, DOI 10.1097/00000542-199309000-00010
   Badner NH, 1996, J BONE JOINT SURG AM, V78A, P734, DOI 10.2106/00004623-199605000-00013
   BELLAMY N, 1988, J RHEUMATOL, V15, P1833
   Bonica JJ, 1990, MANAGEMENT PAIN, P461
   DENSON D D, 1984, Anesthesiology (Hagerstown), V61, pA211, DOI 10.1097/00000542-198409001-00211
   DeWeese FT, 2001, CLIN ORTHOP RELAT R, P226
   Estebe J P, 1995, Cah Anesthesiol, V43, P573
   Feldman Hal S., 1994, P107
   Giuffre M, 1991, J Post Anesth Nurs, V6, P239
   Graham NM, 2000, ARTHROSCOPY, V16, P64, DOI 10.1016/S0749-8063(00)90129-4
   HEARD SO, 1992, ANESTH ANALG, V74, P822
   INSALL JN, 1989, CLIN ORTHOP RELAT R, P13
   Kalso E, 1997, PAIN, V71, P127, DOI 10.1016/S0304-3959(97)03344-7
   Klasen JA, 1999, ACTA ANAESTH SCAND, V43, P1021, DOI 10.1034/j.1399-6576.1999.431009.x
   Knudsen K, 1997, BRIT J ANAESTH, V78, P507, DOI 10.1093/bja/78.5.507
   MAHONEY OM, 1990, CLIN ORTHOP RELAT R, P30, DOI 10.1097/00003086-199011000-00007
   Martinsson T, 1997, INFLAMM RES, V46, P398, DOI 10.1007/s000110050210
   Mauerhan DR, 1997, J ARTHROPLASTY, V12, P546, DOI 10.1016/S0883-5403(97)90178-9
   MCCORMACK K, 1991, DRUGS, V41, P533, DOI 10.2165/00003495-199141040-00003
   OSBORNE D, 1993, ARTHROSCOPY, V9, P177, DOI 10.1016/S0749-8063(05)80370-6
   Pettine K A, 1989, Orthop Rev, V18, P894
   RINGROSE NH, 1984, AM J SPORT MED, V12, P398, DOI 10.1177/036354658401200512
   Ritter MA, 1999, J BONE JOINT SURG BR, V81B, P301, DOI 10.1302/0301-620X.81B2.9110
   SHOJI H, 1990, ORTHOPEDICS, V13, P643
   SMITH I, 1991, ANESTH ANALG, V73, P536
   SOLANKI D R, 1992, Arthroscopy, V8, P44, DOI 10.1016/0749-8063(92)90134-W
   STEIN C, 1993, ANESTH ANALG, V76, P182
   STEIN C, 1991, J PAIN SYMPTOM MANAG, V6, P119, DOI 10.1016/0885-3924(91)90960-C
   STEIN C, 1995, NEW ENGL J MED, V332, P1685, DOI 10.1056/NEJM199506223322506
   WOOLF CJ, 1993, ANESTH ANALG, V77, P362, DOI 10.1213/00000539-199377020-00026
NR 30
TC 358
Z9 397
U1 0
U2 21
PU LIPPINCOTT WILLIAMS & WILKINS
PI PHILADELPHIA
PA TWO COMMERCE SQ, 2001 MARKET ST, PHILADELPHIA, PA 19103 USA
SN 0021-9355
EI 1535-1386
J9 J BONE JOINT SURG AM
JI J. Bone Joint Surg.-Am. Vol.
PD MAY
PY 2006
VL 88A
IS 5
BP 959
EP 963
DI 10.2106/JBJS.E.00344
PG 5
WC Orthopedics; Surgery
WE Science Citation Index Expanded (SCI-EXPANDED)
SC Orthopedics; Surgery
GA 039SY
UT WOS:000237328500005
PM 16651569
DA 2024-03-02
ER

PT J
AU Carney, J
   McDonnell, JG
   Ochana, A
   Bhinder, R
   Laffey, JG
AF Carney, John
   McDonnell, John G.
   Ochana, Alan
   Bhinder, Raj
   Laffey, John G.
TI The Transversus Abdominis Plane Block Provides Effective Postoperative
   Analgesia in Patients Undergoing Total Abdominal Hysterectomy
SO ANESTHESIA AND ANALGESIA
LA English
DT Article
ID RANDOMIZED CONTROLLED-TRIAL; EFFICACY; DELIVERY; SURGERY
AB BACKGROUND: Patients undergoing total abdominal hysterectomy suffer significant postoperative pain. The transversus abdominis plane (TAP) block is a recently described approach to providing analgesia to the anterior abdominal wall. We evaluated the analgesic efficacy of the TAP block in patients undergoing total abdominal hysterectomy via a transverse lower abdominal wall incision, in a randomized, controlled, double-blind clinical trial.
   METHODS: Fifty females undergoing elective total abdominal hysterectomy were randomized to undergo TAP block with ropivacaine (n = 24) versus placebo (n = 26) in addition to standard postoperative analgesia comprising patient-con trolled IV morphine analgesia and regular diclofenac and acetaminophen. All patients received a general anesthetic and, before surgical incision, a bilateral TAP block was performed using 1.5 mg/kg ropivacaine (to a maximal dose of 150 mg) or saline on each side. Each patient was assessed postoperatively by a blinded investigator in the postanesthesia care unit and at 2, 4, 6, 12, 24, 36, 48 h postoperatively.
   RESULTS: The TA P block with ropivacaine reduced postoperative visual analog scale pain scores compared to placebo block. Mean (+/- SD) total morphine requirements in the first 48 postoperative hours were also reduced (55 +/- 17 mg vs 27 +/- 20 mg, P < 0.001). The incidence of sedation was reduced in patients undergoing TAP blockade. There were no complications attributable to the TAP block.
   CONCLUSIONS: The TAP block, as a component of a multimodal analgesic regimen, provided superior analgesia when compared to placebo block up to 48 postoperative hours after elective total abdominal hysterectomy.
C1 [Carney, John; McDonnell, John G.; Laffey, John G.] Natl Univ Ireland, Inst Clin Sci, Dept Anesthesia, Galway, Ireland.
   [Carney, John; McDonnell, John G.; Ochana, Alan; Bhinder, Raj; Laffey, John G.] Galway Univ Hosp, Dept Anesthesia & Intens Care Med, Galway, Ireland.
   [McDonnell, John G.; Laffey, John G.] Galway Univ Hosp, Clin Res Facil, Galway, Ireland.
C3 Ollscoil na Gaillimhe-University of Galway; Ollscoil na
   Gaillimhe-University of Galway; Ollscoil na Gaillimhe-University of
   Galway
RP Laffey, JG (corresponding author), Natl Univ Ireland, Inst Clin Sci, Dept Anesthesia, Galway, Ireland.
EM john.laffey@nuigalway.ie
RI Laffey, John/G-4204-2010
OI Laffey, John/0000-0002-1246-9573
CR McDonnell JG, 2008, ANESTH ANALG, V106, P186, DOI 10.1213/01.ane.0000290294.64090.f3
   McDonnell JG, 2007, REGION ANESTH PAIN M, V32, P399, DOI 10.1016/j.rapm.2007.03.011
   McDonnell JG, 2007, ANESTH ANALG, V104, P193, DOI 10.1213/01.ane.0000250223.49963.0f
   Moiniche S, 1998, BRIT J ANAESTH, V81, P377, DOI 10.1093/bja/81.3.377
   Netter FH, 1989, ATLAS HUMAN ANATOMY, P145
   Ng A, 2002, ANESTH ANALG, V95, P158, DOI 10.1097/00000539-200207000-00028
   O'Donnell BD, 2006, REGION ANESTH PAIN M, V31, P91, DOI 10.1016/j.rapm.2005.10.006
   Shibata Y, 2007, ANESTH ANALG, V105, P883, DOI 10.1213/01.ane.0000268541.83265.7d
   Stanley G, 1996, BRIT J ANAESTH, V76, P484, DOI 10.1093/bja/76.4.484
   SWEETMAN SC, 2007, MARTINDALE COMPLETE, P1690
   Woodhouse A, 1998, BRIT J CLIN PHARMACO, V45, P57, DOI 10.1046/j.1365-2125.1998.00635.x
NR 11
TC 310
Z9 331
U1 0
U2 12
PU LIPPINCOTT WILLIAMS & WILKINS
PI PHILADELPHIA
PA TWO COMMERCE SQ, 2001 MARKET ST, PHILADELPHIA, PA 19103 USA
SN 0003-2999
J9 ANESTH ANALG
JI Anesth. Analg.
PD DEC
PY 2008
VL 107
IS 6
BP 2056
EP 2060
DI 10.1213/ane.0b013e3181871313
PG 5
WC Anesthesiology
WE Science Citation Index Expanded (SCI-EXPANDED)
SC Anesthesiology
GA 376PZ
UT WOS:000261196800046
PM 19020158
OA Bronze
DA 2024-03-02
ER

PT J
AU Vendittoli, PA
   Makinen, P
   Drolet, P
   Lavigne, M
   Fallaha, M
   Guertin, MC
   Varin, F
AF Vendittoli, PA
   Makinen, P
   Drolet, P
   Lavigne, M
   Fallaha, M
   Guertin, MC
   Varin, F
TI A multimodal analgesia protocol for total knee arthroplasty - A
   randomized, controlled study
SO JOURNAL OF BONE AND JOINT SURGERY-AMERICAN VOLUME
LA English
DT Article
ID FEMORAL NERVE BLOCK; PATIENT-CONTROLLED ANALGESIA; MORPHINE AND/OR
   BUPIVACAINE; INTRAARTICULAR MORPHINE; POSTOPERATIVE ANALGESIA; EPIDURAL
   ANALGESIA; SINGLE-INJECTION; PAIN RELIEF; ROPIVACAINE; REPLACEMENT
AB Background: Although numerous methods of postoperative analgesia have been investigated in an attempt to improve pain control after total knee arthroplasty, parenteral narcotics still play a major role in postoperative pain management. Local anesthetics have the advantage of blocking pain conduction at its origin and minimizing the systemic side effects associated with postoperative narcotic use. This study was performed to evaluate the benefits and safety of a multimodal analgesia protocol that included periarticular injection of large doses of local anesthetics in patients undergoing total knee arthroplasty.
   Methods: We compared morphine consumption during the first twenty-four hours after unilateral total knee arthroplasty in forty-two patients who had been randomized to receive either (1) a perioperative infiltration mixture, consisting principally of local anesthetic, and self-administered morphine or (2) self-administered morphine only. Narcotics consumption, pain control, medication-related side effects, plasma levels of the local anesthetic (ropivacaine), and postoperative rehabilitation were monitored.
   Results: Although there was high satisfaction and good pain control in both groups, morphine consumption was significantly lower in the local analgesia group than it was in the control group (28.8 +/- 17.4 mg compared with 50.3 +/- 25.4 mg twenty-four hours after surgery, and 46.7 +/- 19.4 mg compared with 68.6 +/- 38.6 mg forty hours after surgery). Both groups achieved a similar amount of knee flexion on the fifth postoperative day. Over the five-day period after the procedure, the patients in the local analgesia group reported a total of 2.6 +/- 3.9 hours of nausea compared with 7.1 +/- 12.2 hours in the control group. No complications related to the infiltration of the local anesthetic were observed, and all plasma concentrations of the local anesthetic were below the toxic range.
   Conclusions: This multimodal perioperative analgesia protocol that included infiltration of a local anesthetic offered improved pain control and minimal side effects to patients undergoing total knee arthroplasty. Our study also confirmed the safety of the protocol.
   Level of Evidence: Therapeutic Level I. See Instructions to Authors for a complete description of levels of evidence.
C1 Maisonneuve Rosemont Hosp, Orthopaed Surg Unit, Dept Surg, Montreal, PQ H1T 4B3, Canada.
   Maisonneuve Rosemont Hosp, Dept Anesthesia, Montreal, PQ H1T 4B3, Canada.
C3 Universite de Montreal; Universite de Montreal
RP Vendittoli, PA (corresponding author), Maisonneuve Rosemont Hosp, Orthopaed Surg Unit, Dept Surg, 5345 Boul Assompt,Suite 55, Montreal, PQ H1T 4B3, Canada.
EM pa.vendittoli@sympatico.ca
RI Vendittoli, Pascal-Andre/J-9621-2013; teng, yj/C-4440-2011
OI Vendittoli, Pascal-Andre/0000-0003-4652-6238; 
CR Albert T J, 1991, J Arthroplasty, V6 Suppl, pS23, DOI 10.1016/S0883-5403(08)80052-6
   Allen HW, 1998, ANESTH ANALG, V87, P93, DOI 10.1097/00000539-199807000-00020
   ARVIDSSON T, 1995, J CHROMATOGR B, V668, P91, DOI 10.1016/0378-4347(95)00059-R
   Arvidsson T, 1995, CHIRALITY, V7, P272, DOI 10.1002/chir.530070414
   Badner NH, 1996, J BONE JOINT SURG AM, V78A, P734, DOI 10.2106/00004623-199605000-00013
   BJORK M, 1990, J CHROMATOGR-BIOMED, V533, P229, DOI 10.1016/S0378-4347(00)82207-0
   Brophy James M, 2005, Expert Opin Drug Saf, V4, P1005, DOI 10.1517/14740338.4.6.1005
   Browne C, 2004, J ARTHROPLASTY, V19, P377, DOI 10.1016/j.arth.2003.10.012
   Capdevila X, 1999, ANESTHESIOLOGY, V91, P8, DOI 10.1097/00000542-199907000-00006
   Casati A, 2004, Minerva Anestesiol, V70, P493
   Chelly JE, 2001, J ARTHROPLASTY, V16, P436, DOI 10.1054/arth.2001.23622
   DeWeese FT, 2001, CLIN ORTHOP RELAT R, P226
   Emanuelsson BM, 1997, THER DRUG MONIT, V19, P126, DOI 10.1097/00007691-199704000-00002
   Ethgen O, 2004, J BONE JOINT SURG AM, V86A, P963, DOI 10.2106/00004623-200405000-00012
   Forst J, 1999, ARCH ORTHOP TRAUM SU, V119, P267, DOI 10.1007/s004020050407
   Hirst GC, 1996, REGION ANESTH, V21, P292
   HORLOCKER TT, 1994, ANESTH ANALG, V79, P495
   Horlocker TT, 1998, REGION ANESTH PAIN M, V23, P164, DOI 10.1016/S1098-7339(98)90143-2
   Horlocker TT, 2002, REGION ANESTH PAIN M, V27, P105, DOI 10.1053/rapm.2002.27177
   JOSHI GP, 1992, J BONE JOINT SURG BR, V74, P749, DOI 10.1302/0301-620X.74B5.1527127
   JOSHI GP, 1993, REGION ANESTH, V18, P254
   Kalso E, 1997, PAIN, V71, P127, DOI 10.1016/S0304-3959(97)03344-7
   KHOURY GF, 1990, LANCET, V336, P874, DOI 10.1016/0140-6736(90)92376-S
   Kimmel SE, 2005, ANN INTERN MED, V142, P157, DOI 10.7326/0003-4819-142-3-200502010-00005
   Klasen JA, 1999, ACTA ANAESTH SCAND, V43, P1021, DOI 10.1034/j.1399-6576.1999.431009.x
   Knudsen K, 1997, BRIT J ANAESTH, V78, P507, DOI 10.1093/bja/78.5.507
   Lombardi AV, 2004, CLIN ORTHOP RELAT R, P125, DOI 10.1097/01.blo.000147701.24029.cc
   Markham A, 1996, DRUGS, V52, P429, DOI 10.2165/00003495-199652030-00012
   Mauerhan DR, 1997, J ARTHROPLASTY, V12, P546, DOI 10.1016/S0883-5403(97)90178-9
   McClellan KJ, 2000, DRUGS, V60, P1065, DOI 10.2165/00003495-200060050-00007
   McNamee DA, 2002, ACTA ANAESTH SCAND, V46, P95, DOI 10.1034/j.1399-6576.2002.460117.x
   Ng HP, 2001, CAN J ANAESTH, V48, P1102
   Pacheco RJ, 2001, J BONE JOINT SURG BR, V83B, P739, DOI 10.1302/0301-620X.83B5.11763
   Ritter MA, 1999, J BONE JOINT SURG BR, V81B, P301, DOI 10.1302/0301-620X.81B2.9110
   SCOTT DB, 1989, ANESTH ANALG, V69, P563, DOI 10.1213/00000539-198911000-00003
   SERPELL MG, 1991, ANAESTHESIA, V46, P275, DOI 10.1111/j.1365-2044.1991.tb11495.x
   Singelyn FJ, 1998, ANESTH ANALG, V87, P88, DOI 10.1097/00000539-199807000-00019
   Strassels SA, 2002, ANESTH ANALG, V94, P130, DOI 10.1097/00000539-200201000-00025
   *THOIMPS MICR, 2005, MICR HEALTHC SER
   Viscusi ER, 2004, AM J HEALTH-SYST PH, V61, pS11, DOI 10.1093/ajhp/61.suppl_1.S11
   Wang H, 2002, REGION ANESTH PAIN M, V27, P139, DOI 10.1053/rapm.2002.29253
NR 41
TC 281
Z9 314
U1 0
U2 16
PU LIPPINCOTT WILLIAMS & WILKINS
PI PHILADELPHIA
PA TWO COMMERCE SQ, 2001 MARKET ST, PHILADELPHIA, PA 19103 USA
SN 0021-9355
EI 1535-1386
J9 J BONE JOINT SURG AM
JI J. Bone Joint Surg.-Am. Vol.
PD FEB
PY 2006
VL 88A
IS 2
BP 282
EP 289
DI 10.2106/JBJS.E.00173
PG 8
WC Orthopedics; Surgery
WE Science Citation Index Expanded (SCI-EXPANDED)
SC Orthopedics; Surgery
GA 009ZP
UT WOS:000235152700005
PM 16452738
DA 2024-03-02
ER

PT J
AU Tsimoyiannis, EC
   Tsimogiannis, KE
   Pappas-Gogos, G
   Farantos, C
   Benetatos, N
   Mavridou, P
   Manataki, A
AF Tsimoyiannis, Evangelos C.
   Tsimogiannis, Konstantinos E.
   Pappas-Gogos, George
   Farantos, Charalampos
   Benetatos, Nikolaos
   Mavridou, Paraskevi
   Manataki, Adamantia
TI Different pain scores in single transumbilical incision laparoscopic
   cholecystectomy versus classic laparoscopic cholecystectomy: a
   randomized controlled trial
SO SURGICAL ENDOSCOPY AND OTHER INTERVENTIONAL TECHNIQUES
LA English
DT Article
DE Minimally invasive surgery; Scarless cholecystectomy; New techniques in
   laparoscopy; Single-port access; Abdominal pain; Shoulder pain
ID INTRAPERITONEAL NORMAL SALINE; POSTOPERATIVE PAIN; ENDOSCOPIC SURGERY;
   ROPIVACAINE; INFUSION; INFILTRATION; BUPIVACAINE
AB The attempt to further reduce operative trauma in laparoscopic cholecystectomy has led to new techniques such as natural orifice transluminal endoscopic surgery (NOTES) and single-incision laparoscopic surgery (SILS). These new techniques are considered to be painless procedures, but no published studies investigate the possibility of different pain scores in these new techniques versus classic laparoscopic cholecystectomy. In this randomized control study, we investigated pain scores in SILS cholecystectomy versus classic laparoscopic cholecystectomy.
   Forty patients (34 women and 6 men) were randomly assigned to two groups. In group A (n = 20) four-port classic laparoscopic cholecystectomy was performed. Patients in group B (n = 20) underwent SILS cholecystectomy. In all patients, preincisional local infiltration of ropivacaine around the trocar wounds was performed. Infusion of ropivacaine solution in the right subdiaphragmatic area at the beginning of the procedure plus normal saline infusion in the same area at the end of the procedure was performed in all patients as well. Shoulder tip and abdominal pain were registered at 2, 6, 12, 24, 48, and 72 h postoperatively using visual analog scale (VAS).
   Significantly lower pain scores were observed in the SILS group versus the classic laparoscopic cholecystectomy group after the first 12 h for abdominal pain, and after the first 6 h for shoulder pain. Total pain after the first 24 h was nonexistent in the SILS group. Also, requests for analgesics were significantly less in the SILS group, while no difference was observed in incidence of nausea and vomiting between the two groups.
   SILS cholecystectomy, as well as the invisible scar, has significantly lower abdominal and shoulder pain scores, especially after the first 24 h postoperatively, when this pain is nonexistent. (Registration Clinical Trial number: NTC00872287, www.clinicaltrials.gov.
C1 [Tsimoyiannis, Evangelos C.; Tsimogiannis, Konstantinos E.; Pappas-Gogos, George; Farantos, Charalampos; Benetatos, Nikolaos] G Hatzikosta Gen Hosp, Dept Surg, GR-45332 Ioannina, Greece.
   [Mavridou, Paraskevi; Manataki, Adamantia] G Hatzikosta Gen Hosp, Dept Anaesthesia, GR-45332 Ioannina, Greece.
RP Tsimogiannis, KE (corresponding author), G Hatzikosta Gen Hosp, Dept Surg, Hippocratus 3, GR-45332 Ioannina, Greece.
EM etsimogi@ath.forthnet.gr
RI Pappas-Gogos, George/AAC-1005-2020; Tsimogiannis,
   Konstantinos/ABC-6604-2021
OI Pappas-Gogos, George/0000-0001-5227-9806; Tsimogiannis,
   Konstantinos/0000-0002-4390-3029
CR Bisgaard T, 1999, ANESTH ANALG, V89, P1017, DOI 10.1097/00000539-199910000-00036
   Cuesta MA, 2008, SURG ENDOSC, V22, P1211, DOI 10.1007/s00464-007-9588-y
   ELFBERG BA, 2000, SURG LAPARO ENDO PER, V10, P375
   Korell M, 1996, SURG LAPAROSC ENDOSC, V6, P375, DOI 10.1097/00019509-199610000-00008
   Kucuk C, 2007, SURG TODAY, V37, P396, DOI 10.1007/s00595-006-3408-1
   Leggett PL, 2000, SURG ENDOSC-ULTRAS, V14, P32, DOI 10.1007/s004649900006
   Mcgee MF, 2006, SURG INNOV, V13, P86, DOI 10.1177/1553350606290529
   Papagiannopoulou P, 2003, SURG ENDOSC, V17, P1961, DOI 10.1007/s00464-002-9256-1
   Pappas-Gogos G, 2008, SURG ENDOSC, V22, P2036, DOI 10.1007/s00464-008-9762-x
   Rattner D, 2006, SURG ENDOSC, V20, P329, DOI 10.1007/s00464-005-3006-0
   Sarli L, 2003, BRIT J SURG, V90, P1345, DOI 10.1002/bjs.4315
   Tacchino R, 2009, SURG ENDOSC, V23, P896, DOI 10.1007/s00464-008-0147-y
   Tsimoyiannis EC, 1998, WORLD J SURG, V22, P824, DOI 10.1007/s002689900477
   Tsimoyiannis EC, 1998, SURG LAPAROSC ENDOSC, V8, P416, DOI 10.1097/00019509-199812000-00003
   Zorron R, 2008, SURG ENDOSC, V22, P542, DOI 10.1007/s00464-007-9646-5
NR 15
TC 277
Z9 307
U1 0
U2 26
PU SPRINGER
PI NEW YORK
PA 233 SPRING ST, NEW YORK, NY 10013 USA
SN 0930-2794
EI 1432-2218
J9 SURG ENDOSC
JI Surg. Endosc.
PD AUG
PY 2010
VL 24
IS 8
BP 1842
EP 1848
DI 10.1007/s00464-010-0887-3
PG 7
WC Surgery
WE Science Citation Index Expanded (SCI-EXPANDED)
SC Surgery
GA 620GZ
UT WOS:000279488400007
PM 20174950
DA 2024-03-02
ER

PT J
AU Chin, KJ
   Adhikary, S
   Sarwani, N
   Forero, M
AF Chin, K. J.
   Adhikary, S.
   Sarwani, N.
   Forero, M.
TI The analgesic efficacy of pre-operative bilateral erector spinae plane
   (ESP) blocks in patients having ventral hernia repair
SO ANAESTHESIA
LA English
DT Article
DE laparoscopy; nerve block; pain management; regional anaesthesia
ID RANDOMIZED-CLINICAL-TRIAL; POSTOPERATIVE PAIN-CONTROL; TERM OUTCOMES;
   NERVE BLOCK; QUALITY; MESH; DEXAMETHASONE; METAANALYSIS; RECOVERY; CARE
AB Laparoscopic ventral hernia repair is an operation associated with significant postoperative pain, and regional anaesthetic techniques are of potential benefit. The erector spinae plane (ESP) block performed at the level of the T5 transverse process has recently been described for thoracic surgery, and we hypothesised that performing the ESP block at a lower vertebral level would provide effective abdominal analgesia. We performed pre-operative bilateral ESP blocks with 20-30 ml ropivacaine 0.5% at the level of the T7 transverse process in four patients undergoing laparoscopic ventral hernia repair. Median (range) 24-h opioid consumption was 18.7 mg (0.0-43.0 mg) oral morphine. The highest and lowest median (range) pain scores in the first 24 h were 3.5 ( 3.0-5.0) and 2.5 (0.0-3.0) on an 11-point numerical rating scale. We also performed the block in a fresh cadaver and assessed the extent of injectate spread using computerised tomography. There was radiographic evidence of spread extending cranially to the upper thoracic levels and caudally as far as the L2- L3 transverse processes. We conclude that the ESP block is a promising regional anaesthetic technique for laparoscopic ventral hernia repair and other abdominal surgery when performed at the level of the T7 transverse process. Its advantages are the ability to block both supra-umbilical and infra-umbilical dermatomes with a single-level injection and its relative simplicity
C1 [Chin, K. J.] Univ Toronto, Toronto Western Hosp, Dept Anaesthesia, Toronto, ON, Canada.
   [Adhikary, S.] Penn State Hershey Coll Med, Dept Anesthesiol & Perioperat Med, Hershey, PA USA.
   [Sarwani, N.] Penn State Hershey Coll Med, Dept Radiol, Hershey, PA USA.
   [Forero, M.] McMaster Univ, Dept Anaesthesia, Hamilton, ON, Canada.
C3 University of Toronto; University Health Network Toronto; Pennsylvania
   Commonwealth System of Higher Education (PCSHE); Pennsylvania State
   University; Penn State Health; Pennsylvania Commonwealth System of
   Higher Education (PCSHE); Pennsylvania State University; Penn State
   Health; McMaster University
RP Chin, KJ (corresponding author), Univ Toronto, Toronto Western Hosp, Dept Anaesthesia, Toronto, ON, Canada.
EM gasgenie@gmail.com
RI Chin, Ki Jinn/ABA-9450-2021
OI Adhikary, Sanjib/0000-0001-7167-1184
FU Department of Anesthesia, University of Toronto
FX KJC was supported by a Merit Award from the Department of Anesthesia,
   University of Toronto. No other external funding or competing interests
   declared.
CR Abou Zeid HA, 2004, J GASTROENTEROL, V10, P67
   Akkaya A, 2014, EUR REV MED PHARMACO, V18, P717
   Ammar AS, 2012, SAUDI J ANAESTH, V6, P229, DOI 10.4103/1658-354X.101213
   Bellows Charles F, 2006, JSLS, V10, P345
   Bingener J, 2007, ARCH SURG-CHICAGO, V142, P562, DOI 10.1001/archsurg.142.6.562
   Costache I, 2016, ANAESTHESIA, V71, P858, DOI 10.1111/anae.13527
   Eker HH, 2013, JAMA SURG, V148, P259, DOI 10.1001/jamasurg.2013.1466
   Eriksen JR, 2009, HERNIA, V13, P13, DOI 10.1007/s10029-008-0414-9
   Eriksen JR, 2011, DAN MED BULL, V58
   Fields AC, 2015, J AM COLL SURGEONS, V221, P462, DOI 10.1016/j.jamcollsurg.2015.04.007
   Forbes SS, 2009, BRIT J SURG, V96, P851, DOI 10.1002/bjs.6668
   Forero M, 2016, REGION ANESTH PAIN M, V41, P621, DOI 10.1097/AAP.0000000000000451
   Goodney PP, 2002, ARCH SURG-CHICAGO, V137, P1161, DOI 10.1001/archsurg.137.10.1161
   Gough AE, 2015, JAMA SURG, V150, P835, DOI 10.1001/jamasurg.2015.1530
   Lee THW, 2010, ANAESTH INTENS CARE, V38, P452, DOI 10.1177/0310057X1003800307
   Leonard J, 2016, SURG ENDOSC, V30, P1614, DOI 10.1007/s00464-015-4391-7
   Lomanto D, 2006, SURG ENDOSC, V20, P1030, DOI 10.1007/s00464-005-0554-2
   McGreevy JM, 2003, SURG ENDOSC, V17, P1778, DOI 10.1007/s00464-002-8851-5
   Mercadante S, 2011, PALLIATIVE MED, V25, P504, DOI 10.1177/0269216311406577
   Naja Z, 2002, EUR J ANAESTH, V19, P197, DOI 10.1017/S0265021502000352
   Naja Z, 2001, ANAESTHESIA, V56, P1184
   Patanwala AE, 2007, ANN PHARMACOTHER, V41, P255, DOI 10.1345/aph.1H421
   Pham CT, 2004, 41 ROYAL AUSTR COLL
   Reynvoet E, 2014, LANGENBECK ARCH SURG, V399, P55, DOI 10.1007/s00423-013-1126-x
   Rosen MJ, 2009, SURG ENDOSC, V23, P2637, DOI 10.1007/s00464-009-0470-y
   Roué C, 2016, ANAESTHESIA, V71, P112, DOI 10.1111/anae.13358
   Saber AA, 2009, INT J SURG, V7, P36, DOI 10.1016/j.ijsu.2008.09.003
   Sakamoto B, 2016, JAMA SURG, V151, P1108, DOI 10.1001/jamasurg.2016.2905
   Tran TMN, 2009, BRIT J ANAESTH, V102, P123, DOI 10.1093/bja/aen344
   Willard FH, 2012, J ANAT, V221, P507, DOI 10.1111/j.1469-7580.2012.01511.x
NR 30
TC 270
Z9 295
U1 2
U2 32
PU WILEY
PI HOBOKEN
PA 111 RIVER ST, HOBOKEN 07030-5774, NJ USA
SN 0003-2409
EI 1365-2044
J9 ANAESTHESIA
JI Anaesthesia
PD APR
PY 2017
VL 72
IS 4
BP 452
EP 460
DI 10.1111/anae.13814
PG 9
WC Anesthesiology
WE Science Citation Index Expanded (SCI-EXPANDED)
SC Anesthesiology
GA EQ4PS
UT WOS:000398061000006
PM 28188621
OA Bronze
DA 2024-03-02
ER

PT J
AU Riazi, S
   Carmichael, N
   Awad, I
   Holtby, RM
   McCartney, CJL
AF Riazi, S.
   Carmichael, N.
   Awad, I.
   Holtby, R. M.
   McCartney, C. J. L.
TI Effect of local anaesthetic volume (20 <i>vs</i> 5 ml) on the efficacy
   and respiratory consequences of ultrasound-guided interscalene brachial
   plexus block
SO BRITISH JOURNAL OF ANAESTHESIA
LA English
DT Article
DE anaesthetic techniques, regional, brachial plexus; analgesics,
   postoperative; complications, respiratory
ID HEMIDIAPHRAGMATIC PARESIS
AB Background. Interscalene brachial plexus block (ISBPB) is an effective nerve block for shoulder surgery. However, a 100% incidence of phrenic nerve palsy limits the application of ISBPB for patients with limited pulmonary reserve. We examined the incidence of phrenic nerve palsy with a low-volume ISBPB compared with a standard-volume technique both guided by ultrasound.
   Methods. Forty patients undergoing shoulder surgery were randomized to receive an ultrasound-guided ISBPB of either 5 or 20 ml ropivacaine 0.5%. General anaesthesia was standardized. Both groups were assessed for respiratory function by sonographic diaphragmatic assessment and spirometry before and after receiving ISBPB, and after surgery. Motor and sensory block, pain, sleep quality, and analgesic consumption were additional outcomes. Statistical comparison of continuous variables was analysed using one-way analysis of variance and Student's t-test. Non-continuous variables were analysed using chi(2) tests. Statistical significance was assumed at P < 0.05.
   Results. The incidence of diaphragmatic paralysis was significantly lower in the low-volume group compared with the standard-volume group (45% vs 100%). Reduction in forced expiratory volume in 1 s, forced vital capacity, and peak expiratory flow at 30 min after the block was also significantly less in the low-volume group. In addition, there was a significantly greater decrease in postoperative oxygen saturation in the standard-volume group (-5.85 vs -1.50, P=0.004) after surgery. There were no significant differences in pain scores, sleep quality, and total morphine consumption up to 24 h after surgery.
   Conclusions. The use of low-volume ultrasound-guided ISBPB is associated with fewer respiratory and other complications with no change in postoperative analgesia compared with the standard-volume technique.
C1 [Riazi, S.; Carmichael, N.; Awad, I.; McCartney, C. J. L.] Univ Toronto, Sunnybrook Hlth Sci Ctr, Dept Anesthesia, Toronto, ON M4N 3M5, Canada.
   [Holtby, R. M.] Univ Toronto, Sunnybrook Hlth Sci Ctr, Dept Orthoped Surg, Toronto, ON M4N 3M5, Canada.
C3 University of Toronto; Sunnybrook Research Institute; Sunnybrook Health
   Science Center; University of Toronto; Sunnybrook Research Institute;
   Sunnybrook Health Science Center
RP McCartney, CJL (corresponding author), Univ Toronto, Sunnybrook Hlth Sci Ctr, Dept Anesthesia, 2075 Bayview Ave, Toronto, ON M4N 3M5, Canada.
EM colin.mccartney@utoronto.ca
OI Riazi, Sheila/0000-0002-0670-1516
CR Al-Kaisy AA, 1999, BRIT J ANAESTH, V82, P217, DOI 10.1093/bja/82.2.217
   BROWN AR, 1993, ARTHROSCOPY, V9, P295, DOI 10.1016/S0749-8063(05)80425-6
   *CAN PHARM ASS, 2008, COMP PHARM SPEC, P537
   Chan VWS, 2003, REGION ANESTH PAIN M, V28, P340, DOI 10.1016/S1098-7339(03)00189-5
   Dhir S, 2007, CAN J ANAESTH, V54, P912, DOI 10.1007/BF03026796
   URMEY WF, 1992, ANESTH ANALG, V74, P352
   URMEY WF, 1991, ANESTH ANALG, V72, P498
   Wearing SC, 2006, OBES REV, V7, P239, DOI 10.1111/j.1467-789X.2006.00251.x
NR 8
TC 270
Z9 291
U1 3
U2 13
PU OXFORD UNIV PRESS
PI OXFORD
PA GREAT CLARENDON ST, OXFORD OX2 6DP, ENGLAND
SN 0007-0912
J9 BRIT J ANAESTH
JI Br. J. Anaesth.
PD OCT
PY 2008
VL 101
IS 4
BP 549
EP 556
DI 10.1093/bja/aen229
PG 8
WC Anesthesiology
WE Science Citation Index Expanded (SCI-EXPANDED)
SC Anesthesiology
GA 348HP
UT WOS:000259201900018
PM 18682410
OA hybrid
DA 2024-03-02
ER

PT J
AU Litz, RJ
   Popp, M
   Stehr, SN
   Koch, T
AF Litz, R. J.
   Popp, M.
   Stehr, S. N.
   Koch, T.
TI Successful resuscitation of a patient with ropivacaine-induced asystole
   after axillary plexus block using lipid infusion
SO ANAESTHESIA
LA English
DT Article
ID CARDIAC-ARREST; BUPIVACAINE TOXICITY; SILVER BULLET; EMULSION;
   LIDOCAINE; DOGS
AB Ropivacaine 1% 40 ml was mistakenly injected as part of an axillary plexus block in an 84-year-old woman. After 15 min the patient complained of dizziness and drowsiness and developed a generalised tonic-clonic seizure followed by an asystolic cardiac arrest. After 10 min of unsuccessful cardiopulmonary resuscitation, a bolus of 100 nil of Intralipid 20% (2 ml.kg(-1)) was administered followed by a continuous infusion of 1.0 ml.min(-1). After a total dose of 200 nil of Intralipid 20% had been given spontaneous electrical activity and cardiac output was restored. The patient recovered completely. We believe the cardiovascular collapse was secondary to ropivacaine absorption following the accidental overdose. This case shows that lipid infusion may have a beneficial role in cases of local anaesthetic toxicity when conventional resuscitation has been unsuccessful.
C1 Univ Hosp Dresden, Dept Anaesthesiol & Intens Care Med, D-01307 Dresden, Germany.
C3 Technische Universitat Dresden; Carl Gustav Carus University Hospital
RP Litz, RJ (corresponding author), Univ Hosp Dresden, Dept Anaesthesiol & Intens Care Med, Fetscher Str 74, D-01307 Dresden, Germany.
EM rairier.litz@uniklinikum-dresden.de
CR Borgeat A, 2004, REGION ANESTH PAIN M, V29, P557, DOI 10.1016/j.rapm.2004.09.005
   Chazalon P, 2003, ANESTHESIOLOGY, V99, P1449, DOI 10.1097/00000542-200312000-00030
   Groban L, 2003, REGION ANESTH PAIN M, V28, P167, DOI 10.1053/rapm.2003.50047
   Groban L, 2001, ANESTH ANALG, V92, P37
   Huet O, 2003, ANESTHESIOLOGY, V99, P1451, DOI 10.1097/00000542-200312000-00031
   Klein SM, 2003, ANESTH ANALG, V97, P901, DOI 10.1213/01.ANE.0000075839.18073.37
   Picard J, 2006, ANAESTHESIA, V61, P107, DOI 10.1111/j.1365-2044.2005.04494.x
   Picard J, 2005, ANAESTHESIA, V60, P1158, DOI 10.1111/j.1365-2044.2005.04425.x
   Reinikainen M, 2003, ACTA ANAESTH SCAND, V47, P904, DOI 10.1034/j.1399-6576.2003.00188.x
   Weinberg G, 2004, REGION ANESTH PAIN M, V29, P74, DOI 10.1016/j.rapm.2003.11.009
   Weinberg G, 2003, REGION ANESTH PAIN M, V28, P198, DOI 10.1053/rapm.2003.50041
   Weinberg GL, 1998, ANESTHESIOLOGY, V88, P1071, DOI 10.1097/00000542-199804000-00028
NR 12
TC 268
Z9 293
U1 0
U2 8
PU BLACKWELL PUBLISHING
PI OXFORD
PA 9600 GARSINGTON RD, OXFORD OX4 2DQ, OXON, ENGLAND
SN 0003-2409
J9 ANAESTHESIA
JI Anaesthesia
PD AUG
PY 2006
VL 61
IS 8
BP 800
EP 801
DI 10.1111/j.1365-2044.2006.04740.x
PG 2
WC Anesthesiology
WE Science Citation Index Expanded (SCI-EXPANDED)
SC Anesthesiology
GA 071UC
UT WOS:000239628400013
PM 16867094
DA 2024-03-02
ER

PT J
AU Foster, RH
   Markham, A
AF Foster, RH
   Markham, A
TI Levobupivacaine - A review of its pharmacology and use as a local
   anaesthetic
SO DRUGS
LA English
DT Article
ID REGIONAL ANESTHESIA; BUPIVACAINE ENANTIOMERS; STEREOSELECTIVE BLOCK;
   PHARMACOKINETICS; ISOMERS; S(-)-BUPIVACAINE; ROPIVACAINE; MEPIVACAINE;
   SYSTEM; HEART
AB Based an findings that the cardiotoxicity infrequently observed with racemic bupivacaine shows enantioselectivity, i,e, it is more pronounced with the R(+)-enantiomer, the S(-)-enantiomer (levobupivacaine) has been developed for clinical use as a long acting local anaesthetic.
   The majority of in vitro, in vitro and human pharmacodynamic studies of nerve block indicate that levobupivacaine has similar potency to bupivacaine. However, levobupivacaine had a lower risk of cardiovascular and CNS toxicity than bupivacaine in animal studies. In human volunteers, levobupivacaine had less of a negative inotropic effect and, at intravenous doses >75mg, produced less prolongation of the QT(C) interval than bupivacaine. Fewer changes indicative of CNS depression on EEG were evident with levobupivacaine.
   Levobupivacaine is long acting with a dose-dependent duration of anaesthesia. The onset of action is less than or equal to 15 minutes with various anaesthetic techniques, In studies of surgical anaesthesia in adults, levobupivacaine provided sensory block for up to 9 hours after epidural administration of less than or equal to 202.5mg, 6.5 hours after intrathecal 15mg, and 17 hours after brachial plexus block with 2 mg/kg. Randomised, double-blind clinical studies established that the anaesthetic and/or analgesic effects of levobupivacaine were largely similar to those of bupivacaine at the same dose. Sensory block tended to be longer with levobupivacaine than bupivacaine, amounting to a difference of 13 to 45 minutes with epidural administration and approximately 2 hours with peripheral nerve block. With epidural administration, levobupivacaine produced less prolonged motor block than sensory block. This differential was not seen with peripheral nerve block. Conditions satisfactory for surgery and good pain management were achieved by use of local infiltration or peribulbar administration of levobupivacaine, Levobupivacaine was generally as effective as bupivacaine for pain management during labour, and was effective for the management of postoperative pain, especially when combined with clonidine, morphine or fentanyl.
   The tolerability profiles of levobupivacaine and bupivacaine were very similar in clinical trials. No clinically significant ECG abnormalities or serious CNS events occurred with the doses used. The most common adverse event associated with levobupivacaine treatment was hypotension (31%).
   Conclusions: Levobupivacaine is a long acting local anaesthetic with a clinical profile closely resembling that of bupivacaine. However, current preclinical safety and toxicity data show an advantage for levobupivacaine over bupivacaine. Clinical data comparing levobupivacaine with ropivacaine are needed before the role of the drug can be fully established. Excluding pharmacoeconomic considerations, levobupivacaine is an appropriate choice for use in place of bupivacaine.
C1 Adis Int Ltd, Auckland 10, New Zealand.
C3 Adis International
RP Foster, RH (corresponding author), Adis Int Ltd, 41 Centorian Dr,Private Bag 65901,Mairangi Bay, Auckland 10, New Zealand.
EM demail@adic.co.nz
RI Foster, Rebecca/GSM-6886-2022
CR Abbott Laboratories, 1999, CHIR 2 5 MG ML SUMM
   ABERG G, 1972, ACTA PHARMACOL TOX, V31, P273, DOI 10.1111/j.1600-0773.1972.tb00683.x
   Albaladejo P, 1998, CNS DRUGS, V10, P91, DOI 10.2165/00023210-199810020-00002
   ALBRIGHT GA, 1979, ANESTHESIOLOGY, V51, P285, DOI 10.1097/00000542-197910000-00001
   APS C, 1978, BRIT J CLIN PHARMACO, V6, P63, DOI 10.1111/j.1365-2125.1978.tb01683.x
   Bader AM, 1999, ANESTHESIOLOGY, V90, P1596, DOI 10.1097/00000542-199906000-00015
   Bardsley H, 1997, Expert Opin Investig Drugs, V6, P1883, DOI 10.1517/13543784.6.12.1883
   Bardsley H, 1998, BRIT J CLIN PHARMACO, V46, P245, DOI 10.1046/j.1365-2125.1998.00775.x
   Bay-Nielsen M, 1999, BRIT J ANAESTH, V82, P280, DOI 10.1093/bja/82.2.280
   *BRIT MED ASS ROYA, 1999, BRIT NAT FORM, V38
   Burke D, 1999, REGION ANESTH PAIN M, V24, P519, DOI 10.1016/S1098-7339(99)90042-1
   Burke D, 1999, BRIT J ANAESTH, V83, P750, DOI 10.1093/bja/83.5.750
   BURKE D, 1998, BRIT J ANAESTH, V81, pP631
   BURM AGL, 1994, BRIT J CLIN PHARMACO, V38, P125, DOI 10.1111/j.1365-2125.1994.tb04335.x
   Capogna G, 1999, BRIT J ANAESTH, V82, P371, DOI 10.1093/bja/82.3.371
   CARR D, 1999, ANESTHESIA ANALGESIA, P9
   Carr Daniel B., 1999, Anesthesiology (Hagerstown), V91, pA943
   CHANG DHT, 1997, P ANN SCI M AUSTR SO, V4, P76
   Convery P, 1999, BRIT J ANAESTH, V82, P163
   Convery P. N., 1998, Anesthesiology (Hagerstown), V89, pA850, DOI 10.1097/00000542-199809150-00025
   Convery Philip N., 1998, Regional Anesthesia and Pain Medicine, V23, P86
   Cox CR, 1998, BRIT J ANAESTH, V80, P594, DOI 10.1093/bja/80.5.594
   Cox CR, 1998, BRIT J ANAESTH, V80, P289, DOI 10.1093/bja/80.3.289
   Crews James C., 1998, Anesthesiology (Hagerstown), V89, pA894, DOI 10.1097/00000542-199809150-00069
   Crews JC, 1999, ANESTH ANALG, V89, P1504, DOI 10.1097/00000539-199912000-00035
   Curatolo M, 1996, ANESTH ANALG, V83, P1033, DOI 10.1097/00000539-199611000-00023
   DENSON DD, 1992, REGION ANESTH, V17, P311
   DICKSON U, 1999, REGION ANESTH PAIN S, V24, P18
   Dyhre H, 1997, ACTA ANAESTH SCAND, V41, P1346, DOI 10.1111/j.1399-6576.1997.tb04656.x
   ERICSON AC, 1996, INT MONIT REG ANESTH, V8, P51
   Faccenda K. A., 1998, Regional Anesthesia and Pain Medicine, V23, P52
   Fernandes Lilian, 1997, Regional Anesthesia, V22, P65
   Graf B. M., 1998, Anesthesiology (Hagerstown), V89, pA876, DOI 10.1097/00000542-199809150-00051
   Graf BM, 1997, ANESTHESIOLOGY, V86, P410, DOI 10.1097/00000542-199702000-00016
   Gristwood R W, 1999, Expert Opin Investig Drugs, V8, P861, DOI 10.1517/13543784.8.6.861
   Groen K, 1998, ANESTH ANALG, V86, P361, DOI 10.1097/00000539-199802000-00027
   Gunter JB, 1999, ANESTH ANALG, V89, P647, DOI 10.1097/00000539-199909000-00020
   Harding D. P., 1998, British Journal of Pharmacology, V125, p127P
   HEATH ML, 1982, BMJ-BRIT MED J, V285, P913, DOI 10.1136/bmj.285.6346.913
   Huang YF, 1998, ANESTH ANALG, V86, P797, DOI 10.1097/00000539-199804000-00023
   Kanai Y, 1999, REGION ANESTH PAIN M, V24, P444, DOI 10.1016/S1098-7339(99)90012-3
   Kingsnorth Andrew, 1998, Regional Anesthesia and Pain Medicine, V23, P106
   Kopacz DJ, 1999, ANESTH ANALG, V89, P1497, DOI 10.1097/00000539-199912000-00034
   Kopacz DJ, 1999, ANESTH ANALG, V89, P1027, DOI 10.1097/00000539-199910000-00038
   Kopacz DJ, 2000, ANESTH ANALG, V90, P642, DOI 10.1097/00000539-200003000-00026
   LUDUENA FP, 1972, ARCH INT PHARMACOD T, V200, P359
   Lyons G, 1998, BRIT J ANAESTH, V81, P899, DOI 10.1093/bja/81.6.899
   Markham A, 1996, DRUGS, V52, P429, DOI 10.2165/00003495-199652030-00012
   MATHER LE, 1995, ANESTH ANALG, V80, P328, DOI 10.1097/00000539-199502000-00021
   MAZOIT JX, 1993, ANESTH ANALG, V77, P477
   Mazoit JX, 1999, ANESTHESIOLOGY, V91, pU386
   McCaughey W, 1997, AVERYS DRUG TREATMEN, P451
   McClellan KJ, 1998, DRUGS, V56, P355, DOI 10.2165/00003495-199856030-00005
   McLure HA, 1998, ANAESTHESIA, V53, P1160, DOI 10.1046/j.1365-2044.1998.00632.x
   Morrison S. G., 1998, Regional Anesthesia and Pain Medicine, V23, P50
   NIMMO W, 1998, EUR SOC AN APR 25 28
   O'Sullivan EP, 1999, ANAESTHESIA, V54, P610, DOI 10.1046/j.1365-2044.1999.96794q.x
   Palkama VJ, 1999, BRIT J ANAESTH, V83, P659, DOI 10.1093/bja/83.4.659
   Polley LS, 1999, ANESTHESIOLOGY, V90, P944, DOI 10.1097/00000542-199904000-00003
   Purdue Pharma LP, 1999, CHIR LEV INJ PRESCR
   Robinson APC, 1999, BRIT J ANAESTH, V82, P208
   Santos AC, 1999, ANESTHESIOLOGY, V90, P1698, DOI 10.1097/00000542-199906000-00027
   SANTOS AC, 1999, ANESTH ANALG       S, V88, pS265
   Simonetti Maria P. B., 1997, Regional Anesthesia, V22, P58
   STEAD SW, 1998, ANESTH ANALG       S, V86, P128
   Thomas JM, 1999, CLIN PHARMACOKINET, V36, P67, DOI 10.2165/00003088-199936010-00005
   VALENZUELA C, 1995, BIOPHYS J, V69, P418, DOI 10.1016/S0006-3495(95)79914-3
   VALENZUELA C, 1995, CIRCULATION, V92, P3014, DOI 10.1161/01.CIR.92.10.3014
   Van F., 1998, Regional Anesthesia and Pain Medicine, V23, P48
   VANHOUTTE F, 1991, BRIT J PHARMACOL, V103, P1275, DOI 10.1111/j.1476-5381.1991.tb12336.x
   Yun EM, 1998, BAILLIERE CLIN OB GY, V12, P461, DOI 10.1016/S0950-3552(98)80078-3
NR 71
TC 265
Z9 323
U1 1
U2 32
PU ADIS INT LTD
PI NORTHCOTE
PA 5 THE WAREHOUSE WAY, NORTHCOTE 0627, AUCKLAND, NEW ZEALAND
SN 0012-6667
EI 1179-1950
J9 DRUGS
JI Drugs
PD MAR
PY 2000
VL 59
IS 3
BP 551
EP 579
DI 10.2165/00003495-200059030-00013
PG 29
WC Pharmacology & Pharmacy; Toxicology
WE Science Citation Index Expanded (SCI-EXPANDED)
SC Pharmacology & Pharmacy; Toxicology
GA 303RB
UT WOS:000086436500016
PM 10776835
DA 2024-03-02
ER

PT J
AU Hermanides, J
   Hollmann, MW
   Stevens, MF
   Lirk, P
AF Hermanides, J.
   Hollmann, M. W.
   Stevens, M. F.
   Lirk, P.
TI Failed epidural: causes and management
SO BRITISH JOURNAL OF ANAESTHESIA
LA English
DT Review
DE epidural; analgesic techniques; extradural; anaesthetics local
ID RANDOMIZED CONTROLLED-TRIAL; QUANTITATIVE SENSORY EXAMINATION; LOCAL
   ANALGESIC CONCENTRATION; MAJOR ABDOMINAL-SURGERY; LOSS-OF-RESISTANCE;
   LABOR-ANALGESIA; CATHETER INSERTION; DOUBLE-BLIND; POSTOPERATIVE
   ANALGESIA; CONTINUOUS-INFUSION
AB Failed epidural anaesthesia or analgesia is more frequent than generally recognized. We review the factors known to influence the success rate of epidural anaesthesia. Reasons for an inadequate epidural block include incorrect primary placement, secondary migration of a catheter after correct placement, and suboptimal dosing of local anaesthetic drugs. For catheter placement, the loss of resistance using saline has become the most widely used method. Patient positioning, the use of a midline or paramedian approach, and the method used for catheter fixation can all influence the success rate. When using equipotent doses, the difference in clinical effect between bupivacaine and the newer isoforms levobupivacaine and ropivacaine appears minimal. With continuous infusion, dose is the primary determinant of epidural anaesthesia quality, with volume and concentration playing a lesser role. Addition of adjuvants, especially opioids and epinephrine, may substantially increase the success rate of epidural analgesia. Adjuvant opioids may have a spinal or supraspinal action. The use of patient-controlled epidural analgesia with background infusion appears to be the best method for postoperative analgesia.
C1 [Hermanides, J.; Hollmann, M. W.; Stevens, M. F.; Lirk, P.] Univ Amsterdam, Acad Med Ctr, Dept Anaesthesiol, NL-1105 AZ Amsterdam, Netherlands.
C3 University of Amsterdam; Academic Medical Center Amsterdam
RP Hollmann, MW (corresponding author), Univ Amsterdam, Acad Med Ctr, Dept Anaesthesiol, Meibergdreef 9, NL-1105 AZ Amsterdam, Netherlands.
EM m.w.hollmann@amc.uva.nl
OI Hermanides, Jeroen/0000-0003-2239-1260; Stevens, Markus
   Florian/0000-0002-0032-860X
CR Asato F, 1996, ANESTH ANALG, V83, P519, DOI 10.1097/00000539-199609000-00013
   Bahar M, 2004, CAN J ANAESTH, V51, P577, DOI 10.1007/BF03018401
   Balki M, 2009, ANESTH ANALG, V108, P1876, DOI 10.1213/ane.0b013e3181a323f6
   Beilin Y, 2005, ANESTHESIOLOGY, V103, P1211, DOI 10.1097/00000542-200512000-00016
   Bernards CM, 2003, ANESTHESIOLOGY, V99, P455, DOI 10.1097/00000542-200308000-00029
   BLOMBERG RG, 1988, ANAESTHESIA, V43, P837
   Bougher RJ, 1996, ANAESTHESIA, V51, P191, DOI 10.1111/j.1365-2044.1996.tb07714.x
   Boulier V, 2009, INT J OBSTET ANESTH, V18, P226, DOI 10.1016/j.ijoa.2009.02.002
   BRENNUM J, 1994, PAIN, V56, P327, DOI 10.1016/0304-3959(94)90171-6
   BRENNUM J, 1994, PAIN, V56, P315, DOI 10.1016/0304-3959(94)90170-8
   Brichant JF, 2006, INT J OBSTET ANESTH, V15, P159, DOI 10.1016/j.ijoa.2005.07.003
   Bubeck J, 2004, ANESTH ANALG, V99, P689, DOI 10.1213/01.ANE.0000130023.48259.FB
   Burstal R, 1998, ANAESTH INTENS CARE, V26, P147, DOI 10.1177/0310057X9802600203
   Carvalho B, 2008, ANESTH ANALG, V107, P956, DOI 10.1213/ane.0b013e318168b443
   Casati A, 2005, BEST PRACT RES-CLIN, V19, P247, DOI 10.1016/j.bpa.2004.12.003
   Chadwick VL, 2003, ANAESTH INTENS CARE, V31, P518, DOI 10.1177/0310057X0303100505
   Chang KY, 2006, CLIN J PAIN, V22, P751, DOI 10.1097/01.ajp.0000210924.56654.03
   Christiaens F, 1998, REGION ANESTH PAIN M, V23, P134, DOI 10.1097/00115550-199823020-00004
   Clark MX, 2001, ANAESTHESIA, V56, P865, DOI 10.1046/j.1365-2044.2001.02089.x
   COHEN S, 1992, ANESTH ANALG, V74, P226, DOI 10.1213/00000539-199202000-00009
   Collier C B, 1996, Int J Obstet Anesth, V5, P19, DOI 10.1016/S0959-289X(96)80070-7
   Coppejans HC, 2006, ANESTH ANALG, V102, P243, DOI 10.1213/01.ane.0000189049.11005.26
   Curatolo M, 1998, ACTA ANAESTH SCAND, V42, P910, DOI 10.1111/j.1399-6576.1998.tb05349.x
   Danelli G, 2009, ACTA ANAESTH SCAND, V53, P483, DOI 10.1111/j.1399-6576.2008.01814.x
   Dernedde M, 2005, J CLIN ANESTH, V17, P531, DOI 10.1016/j.jclinane.2005.01.007
   Dernedde M, 2003, ANESTH ANALG, V96, P796, DOI [10.1213/01.ANE.0000048977.66133.D5, 10.1213/01/ANE.0000048977.66133.D5]
   Dernedde M, 2003, ACTA ANAESTH SCAND, V47, P884, DOI 10.1034/j.1399-6576.2003.00182.x
   Dernedde M, 2008, ANAESTH INTENS CARE, V36, P814, DOI 10.1177/0310057X0803600610
   Eappen S, 1998, INT J OBSTET ANESTH, V7, P220, DOI 10.1016/S0959-289X(98)80042-3
   Eide PK, 2010, J NEUROSURG, V113, P1317, DOI 10.3171/2010.7.JNS10483
   George MJ, 2006, ANAESTHESIA, V61, P659, DOI 10.1111/j.1365-2044.2006.04713.x
   Ginosar Y, 2003, ANESTH ANALG, V97, P1439, DOI 10.1213/01.ANE.0000081792.84877.A2
   Goebel A, 2003, BRIT J ANAESTH, V91, P610, DOI 10.1093/bja/aeg625
   Grau T, 2003, CAN J ANAESTH, V50, P1047, DOI 10.1007/BF03018371
   GRIFFIN RM, 1984, ANAESTHESIA, V39, P584, DOI 10.1111/j.1365-2044.1984.tb07368.x
   Grondin LS, 2009, ANESTHESIOLOGY, V111, P165, DOI 10.1097/ALN.0b013e3181a4c6f2
   Guay J, 2006, ANESTH ANALG, V102, P921, DOI 10.1213/01.ane.0000196687.88590.6b
   GUINARD JP, 1992, ANESTHESIOLOGY, V77, P1108, DOI 10.1097/00000542-199212000-00011
   Guinet P, 2009, REGION ANESTH PAIN M, V34, P17, DOI 10.1097/AAP.0b013e31819338e2
   Hamilton CL, 1997, ANESTHESIOLOGY, V86, P778, DOI 10.1097/00000542-199704000-00007
   Hamilton CL, 1997, ANESTHESIOLOGY, V86, p29A
   HAMZA J, 1995, J CLIN ANESTH, V7, P1, DOI 10.1016/0952-8180(94)00018-Y
   HEHRE F W, 1960, Anesth Analg, V39, P511
   Hoffmann VLH, 1999, BRIT J ANAESTH, V83, P807, DOI 10.1093/bja/83.5.807
   Hogan QH, 1998, CAN J ANAESTH, V45, pR40, DOI 10.1007/BF03019206
   Hong JY, 2011, ACTA ANAESTH SCAND, V55, P282, DOI 10.1111/j.1399-6576.2010.02360.x
   Kampe S, 2002, EUR J ANAESTH, V19, P666, DOI 10.1017/S0265021502001096
   Kinsella SM, 2008, ANAESTHESIA, V63, P822, DOI 10.1111/j.1365-2044.2008.05499.x
   Königsrainer I, 2009, ANAESTHESIA, V64, P27, DOI 10.1111/j.1365-2044.2008.05655.x
   LAVEAUX MMD, 1993, REGION ANESTH, V18, P39
   Lee BB, 2002, ANESTH ANALG, V95, P1402, DOI 10.1097/00000539-200211000-00055
   Lee RA, 2010, REGION ANESTH PAIN M, V35, P364, DOI 10.1097/AAP.0b013e3181e8a344
   Leeda M, 2005, EUR J ANAESTH, V22, P839, DOI 10.1017/S0265021505001419
   Lim YJ, 2002, ACTA ANAESTH SCAND, V46, P603, DOI 10.1034/j.1399-6576.2002.460520.x
   Lim Y, 2008, ANESTH ANALG, V107, P1968, DOI 10.1213/ane.0b013e3181887ffb
   Lin CC, 2003, ANESTHESIOLOGY, V99, P515, DOI 10.1097/00000542-200308000-00046
   Lirk P, 2004, ACTA ANAESTH SCAND, V48, P347, DOI 10.1111/j.0001-5172.2004.0315.x
   Lirk P, 2003, ANESTHESIOLOGY, V99, P1387, DOI 10.1097/00000542-200312000-00023
   Liu SS, 1999, ANESTHESIOLOGY, V90, P727, DOI 10.1097/00000542-199903000-00014
   Lundblad M, 2011, PEDIATR ANESTH, V21, P121, DOI 10.1111/j.1460-9592.2010.03485.x
   MacArthur C, 2001, LANCET, V358, P19
   Marhofer P, 2005, PEDIATR ANESTH, V15, P671, DOI 10.1111/j.1460-9592.2004.01521.x
   McLeod GA, 2001, ANAESTHESIA, V56, P75, DOI 10.1046/j.1365-2044.2001.01763-7.x
   Meister GC, 2000, ANESTH ANALG, V90, P632, DOI 10.1097/00000539-200003000-00024
   Missant C, 2005, ANAESTH INTENS CARE, V33, P452, DOI 10.1177/0310057X0503300405
   Moon JY, 2010, ANESTHESIOLOGY, V113, P666, DOI 10.1097/ALN.0b013e3181e898e8
   Motamed C, 2006, ANESTH ANALG, V103, P1026, DOI 10.1213/01.ane.0000237291.30499.32
   Neal JM, 2003, REGION ANESTH PAIN M, V28, P124, DOI 10.1053/rapm.2003.50024
   NEGRE I, 1994, ANESTH ANALG, V79, P298
   Niemi G, 2002, ANESTH ANALG, V94, P1598, DOI 10.1097/00000539-200206000-00044
   Niemi G, 2003, ACTA ANAESTH SCAND, V47, P439, DOI 10.1034/j.1399-6576.2003.00077.x
   Niemi G, 2005, BEST PRACT RES-CLIN, V19, P229, DOI 10.1016/j.bpa.2004.12.004
   Nishi M, 2006, J CARDIOTHOR VASC AN, V20, P656, DOI 10.1053/j.jvca.2006.03.019
   Olofsson C, 1998, ACTA ANAESTH SCAND, V42, P284, DOI 10.1111/j.1399-6576.1998.tb04918.x
   Pan PH, 2004, INT J OBSTET ANESTH, V13, P227, DOI 10.1016/j.ijoa.2004.04.008
   Podder S, 2004, ANESTH ANALG, V99, P1829, DOI 10.1213/01.ANE.0000136774.99702.14
   Polley LS, 2002, ANESTHESIOLOGY, V96, P1123, DOI 10.1097/00000542-200205000-00015
   Pratt WB, 2008, J GASTROINTEST SURG, V12, P1207, DOI 10.1007/s11605-008-0467-1
   Ready LB, 1999, REGION ANESTH PAIN M, V24, P499, DOI 10.1016/S1098-7339(99)90038-X
   Rigg JRA, 2002, LANCET, V359, P1276, DOI 10.1016/S0140-6736(02)08266-1
   Rucklidge MWM, 2005, ANAESTHESIA, V60, P535, DOI 10.1111/j.1365-2044.2005.04178.x
   Sakura S, 1999, ANESTH ANALG, V88, P123, DOI 10.1097/00000539-199901000-00023
   Salinas F, 2007, SPINAL EPIDURAL ANES
   Schier R, 2009, ANESTH ANALG, V109, P2012, DOI 10.1213/ANE.0b013e3181bc113a
   Segal N, 2008, INT J PEDIATR OTORHI, V72, P469, DOI 10.1016/j.ijporl.2007.12.011
   Segal S, 1997, J CLIN ANESTH, V9, P109, DOI 10.1016/S0952-8180(97)00232-8
   Senard M, 2002, ANESTH ANALG, V95, P444, DOI 10.1097/00000539-200208000-00039
   Sitsen E, 2007, REGION ANESTH PAIN M, V32, P475, DOI 10.1016/,j.rapiii.2007.06.388
   SNIJDELAAR DG, 1994, ANESTH ANALG, V78, P490
   Soetens FM, 2006, ANESTH ANALG, V103, P182, DOI 10.1213/01.ane.0000221038.46094.c0
   STONE PA, 1990, ANAESTHESIA, V45, P920, DOI 10.1111/j.1365-2044.1990.tb14619.x
   Takiguchi T, 2009, REGION ANESTH PAIN M, V34, P326, DOI 10.1097/AAP.0b013e3181ac7bff
   Thomas JM, 1999, CLIN PHARMACOKINET, V36, P67, DOI 10.2165/00003088-199936010-00005
   Tripathi M, 2000, ANAESTHESIA, V55, P1113, DOI 10.1046/j.1365-2044.2000.01547-2.x
   Vallejo MC, 2007, J PAIN, V8, P970, DOI 10.1016/j.jpain.2007.07.002
   van der Vyver M, 2002, BRIT J ANAESTH, V89, P459, DOI 10.1093/bja/aef217
   Wantman A, 2006, ANAESTHESIA, V61, P370, DOI 10.1111/j.1365-2044.2006.04534.x
   Wheatley RG, 2001, BRIT J ANAESTH, V87, P47, DOI 10.1093/bja/87.1.47
   Whiteside R, 2000, BRIT J ANAESTH, V84, P720, DOI 10.1093/oxfordjournals.bja.a013581
   Willschke H, 2006, BRIT J ANAESTH, V97, P200, DOI 10.1093/bja/ael121
   Wilson MJA, 2010, ANAESTHESIA, V65, P145, DOI 10.1111/j.1365-2044.2009.06136.x
   Wong CA, 2006, ANESTH ANALG, V102, P904, DOI 10.1213/01.ane.0000197778.57615.1a
   Zausig YA, 2009, ANESTH ANALG, V109, P1323, DOI 10.1213/ane.0b013e3181af7fb3
NR 103
TC 245
Z9 255
U1 0
U2 25
PU OXFORD UNIV PRESS
PI OXFORD
PA GREAT CLARENDON ST, OXFORD OX2 6DP, ENGLAND
SN 0007-0912
J9 BRIT J ANAESTH
JI Br. J. Anaesth.
PD AUG
PY 2012
VL 109
IS 2
BP 144
EP 154
DI 10.1093/bja/aes214
PG 11
WC Anesthesiology
WE Science Citation Index Expanded (SCI-EXPANDED)
SC Anesthesiology
GA 973MJ
UT WOS:000306363900004
PM 22735301
OA hybrid
DA 2024-03-02
ER

PT J
AU Ilfeld, BM
   Duke, KB
   Donohue, MC
AF Ilfeld, Brian M.
   Duke, Kimberly B.
   Donohue, Michael C.
TI The Association Between Lower Extremity Continuous Peripheral Nerve
   Blocks and Patient Falls After Knee and Hip Arthroplasty
SO ANESTHESIA AND ANALGESIA
LA English
DT Article
ID POSTOPERATIVE ANALGESIA; DOSING REGIMENS; INFUSION; MULTICENTER;
   SURGERY; TRIAL; PAIN
AB BACKGROUND: Continuous peripheral nerve blocks (CPNB) may induce muscle weakness, and multiple recently published series emphasize patient falls after postarthroplasty CPNB. However, none have included an adequate control group, and therefore the relationship between CPNB and falls remains speculative.
   METHODS: We pooled data from 3 previously published, randomized, triple-masked, placebo-controlled studies of CPNB involving the femoral nerve after knee and hip arthroplasty.
   RESULTS: No patients receiving perineural saline (n = 86) fell (0%; 95% confidence interval [CI] = 0%-5%), but there were 7 falls in 6 patients receiving perineural ropivacaine (n = 85; 7%; 95% CI = 3%-15%; Fisher's exact test P = 0.013).
   CONCLUSIONS: Our analysis suggests that there is a causal relationship between CPNB and the risk of falling after knee and hip arthroplasty.
C1 [Ilfeld, Brian M.] Univ Calif San Diego, Dept Anesthesiol, San Diego, CA 92103 USA.
   [Duke, Kimberly B.] Univ Calif San Diego, Clin & Translat Res Inst, San Diego, CA 92103 USA.
   [Donohue, Michael C.] Univ Calif San Diego, Div Biostat & Bioinformat, San Diego, CA 92103 USA.
C3 University of California System; University of California San Diego;
   University of California System; University of California San Diego;
   University of California System; University of California San Diego
RP Ilfeld, BM (corresponding author), UCSD Ctr Pain Med, Dept Anesthesiol, 9300 Campus Point Dr,MC 76511, La Jolla, CA 92037 USA.
RI Donohue, Michael/AAG-9151-2019
OI Donohue, Michael/0000-0001-6026-2238; Ilfeld, Brian/0000-0002-6144-3273
FU National Institutes of Health [GM077026, RR000827]; National Institute
   of General Medical Sciences (Bethesda Maryland); National Center for
   Research Resources (Bethesda Maryland); University of California San
   Diego Department of Anesthesiology San Diego, California
FX Funding for this project was provided by National Institutes of Health
   grant GM077026 (P I Dr Ilfeld) from the National Institute of General
   Medical Sciences (Bethesda Maryland) National Institutes of Health grant
   RR000827 from the National Center for Research Resources (Bethesda
   Maryland) and the University of California San Diego Department of
   Anesthesiology San Diego, California
CR Ackerman DB, 2010, J ARTHROPLASTY, V25, P10, DOI 10.1016/j.arth.2008.09.025
   Borgeat A, 2001, ANESTH ANALG, V92, P218
   Capdevila X, 2006, ANESTHESIOLOGY, V105, P566, DOI 10.1097/00000542-200609000-00022
   Feibel RJ, 2009, J ARTHROPLASTY, V24, P132, DOI 10.1016/j.arth.2009.04.008
   Ilfeld BM, 2004, ANESTHESIOLOGY, V100, P395, DOI 10.1097/00000542-200402000-00032
   Ilfeld BM, 2004, REGION ANESTH PAIN M, V29, P9, DOI 10.1016/j.rapm.2003.08.016
   Ilfeld Brian M, 2008, Anesthesiology, V108, P703, DOI 10.1097/ALN.0b013e318167af46
   Ilfeld BM, 2006, REGION ANESTH PAIN M, V31, P353, DOI 10.1016/j.rapm.2006.02.003
   Ilfeld BM, 2010, PAIN, V150, P477, DOI 10.1016/j.pain.2010.05.028
   Ilfeld BM, 2010, ANESTHESIOLOGY, V112, P347, DOI 10.1097/ALN.0b013e3181ca4e5d
   Ilfeld BM, 2009, REGION ANESTH PAIN M, V34, P85, DOI 10.1097/AAP.0b013e3181962547
   Ilfeld Brian M, 2008, Anesthesiology, V109, P491, DOI 10.1097/ALN.0b013e318182a4a3
   Kandasami M, 2009, KNEE, V16, P98, DOI 10.1016/j.knee.2008.10.007
   Kurtz S, 2007, J BONE JOINT SURG AM, V89A, P780, DOI 10.2106/JBJS.F.00222
   Muraskin SI, 2007, REGION ANESTH PAIN M, V32, P67, DOI 10.1016/j.rapm.2006.08.013
   Newcombe RG, 1998, STAT MED, V17, P857, DOI 10.1002/(SICI)1097-0258(19980430)17:8<857::AID-SIM777>3.0.CO;2-E
   Stevens JE, 2003, J ORTHOPAED RES, V21, P775, DOI 10.1016/S0736-0266(03)00052-4
NR 17
TC 237
Z9 258
U1 0
U2 7
PU LIPPINCOTT WILLIAMS & WILKINS
PI PHILADELPHIA
PA 530 WALNUT ST, PHILADELPHIA, PA 19106-3621 USA
SN 0003-2999
J9 ANESTH ANALG
JI Anesth. Analg.
PD DEC
PY 2010
VL 111
IS 6
BP 1552
EP 1554
DI 10.1213/ANE.0b013e3181fb9507
PG 3
WC Anesthesiology
WE Science Citation Index Expanded (SCI-EXPANDED)
SC Anesthesiology
GA 690AU
UT WOS:000284973300038
PM 20889937
OA Green Accepted, Bronze
DA 2024-03-02
ER

PT J
AU Jæger, P
   Zaric, D
   Fomsgaard, JS
   Hilsted, KL
   Bjerregaard, J
   Gyrn, J
   Mathiesen, O
   Larsen, TK
   Dahl, JB
AF Jaeger, Pia
   Zaric, Dusanka
   Fomsgaard, Jonna S.
   Hilsted, Karen Lisa
   Bjerregaard, Jens
   Gyrn, Jens
   Mathiesen, Ole
   Larsen, Tommy K.
   Dahl, Jorgen B.
TI Adductor Canal Block Versus Femoral Nerve Block for Analgesia After
   Total Knee Arthroplasty <i>A Randomized</i>, <i>Double</i>-<i>blind
   Study</i>
SO REGIONAL ANESTHESIA AND PAIN MEDICINE
LA English
DT Article
ID HAND-HELD DYNAMOMETER; QUADRICEPS STRENGTH; POSTOPERATIVE ANALGESIA;
   SAPHENOUS-NERVE; SURGERY; FALLS; ACTIVATION; PAIN; HIP; PERFORMANCE
AB Background and Objectives: Femoral nerve block (FNB), a commonly used postoperative pain treatment after total knee arthroplasty (TKA), reduces quadriceps muscle strength essential for mobilization. In contrast, adductor canal block (ACB) is predominately a sensory nerve block. We hypothesized that ACB preserves quadriceps muscle strength as compared with FNB (primary end point) in patients after TKA. Secondary end points were effects on morphine consumption, pain, adductor muscle strength, morphine-related complications, and mobilization ability.
   Methods: We performed a double-blind, randomized, controlled study of patients scheduled for TKA with spinal anesthesia. The patients were randomized to receive either a continuous ACB or an FNB via a catheter (30-mL 0.5% ropivacaine given initially, followed by a continuous infusion of 0.2% ropivacaine, 8 mL/h for 24 hours). Muscle strength was assessed with a handheld dynamometer, and we used the percentile change from baseline for comparisons. The trial was registered at clinicaltrials.gov (Identifier: NCT01470391).
   Results: We enrolled 54 patients, of which 48 were analyzed. Quadriceps strength as a percentage of baseline was significantly higher in the ACB group compared with the FNB group: (median [range]) 52% [31-71] versus 18% [4-48], (95% confidence interval, 8-41; P = 0.004). There was no difference between the groups regarding morphine consumption (P = 0.94), pain at rest (P = 0.21), pain during flexion of the knee (P = 0.16), or adductor muscle strength (P = 0.39); neither was there a difference in morphine-related adverse effects or mobilization ability (P > 0.05).
   Conclusions: Adductor canal block preserved quadriceps muscle strength better than FNB, without a significant difference in postoperative pain.
C1 [Jaeger, Pia; Hilsted, Karen Lisa; Dahl, Jorgen B.] Rigshosp, Ctr Head & Orthopaed, Dept Anaesthesia, Copenhagen Univ Hosp, DK-2100 Copenhagen O, Denmark.
   [Zaric, Dusanka; Gyrn, Jens] Copenhagen Univ Hosp, Frederiksberg Hosp, Dept Anaesthesia, Frederiksberg, Denmark.
   [Fomsgaard, Jonna S.; Bjerregaard, Jens] Copenhagen Univ Hosp, Glostrup Hosp, Dept Anaesthesia, Glostrup, Denmark.
   [Mathiesen, Ole] Rigshosp, Sect Acute Pain Management, Dept Anaesthesia, Ctr Head & Orthopaed,Copenhagen Univ Hosp, DK-2100 Copenhagen O, Denmark.
   [Larsen, Tommy K.] Copenhagen Univ Hosp, Glostrup Hosp, Dept Surg, Glostrup, Denmark.
C3 Rigshospitalet; University of Copenhagen; University of Copenhagen;
   University of Copenhagen; University of Copenhagen; Rigshospitalet;
   University of Copenhagen
RP Jæger, P (corresponding author), Rigshosp, Ctr Head & Orthopaed, Dept Anaesthesia, 4231,Blegdamsvej 9, DK-2100 Copenhagen O, Denmark.
EM pia.therese.jaeger@regionh.dk
OI Mathiesen, Ole/0000-0003-4544-0619
FU European Society of Regional Anaesthesia and Pain Therapy Research Grant
   (Brussels, Belgium)
FX The study was awarded the European Society of Regional Anaesthesia and
   Pain Therapy Research Grant (Brussels, Belgium).
CR Andersen HL, 2013, REGION ANESTH PAIN M, V38, P106, DOI 10.1097/AAP.0b013e31827900a9
   Bauer M, 2012, ANESTHESIOLOGY, V116, P665, DOI 10.1097/ALN.0b013e3182475c35
   Bohannon Richard W., 2012, Physiotherapy Theory and Practice, V28, P562, DOI 10.3109/09593985.2011.640385
   Brodner G, 2007, ANESTH ANALG, V105, P256, DOI 10.1213/01.ane.0000265552.43299.2b
   Chandler JM, 1998, ARCH PHYS MED REHAB, V79, P24, DOI 10.1016/S0003-9993(98)90202-7
   Charous MT, 2011, ANESTHESIOLOGY, V115, P774, DOI 10.1097/ALN.0b013e3182124dc6
   Davis JJ, 2009, REGION ANESTH PAIN M, V34, P618, DOI 10.1097/AAP.0b013e3181bfbf00
   Estebe JP, 2011, EUR J ANAESTH, V28, P404, DOI 10.1097/EJA.0b013e328346d5a9
   Holm B, 2010, ARCH PHYS MED REHAB, V91, P1770, DOI 10.1016/j.apmr.2010.07.229
   HORNER G, 1994, CLIN ORTHOP RELAT R, P221
   Ilfeld BM, 2012, ANESTH ANALG, V115, P721, DOI 10.1213/ANE.0b013e318261f326
   Ilfeld BM, 2010, ANESTH ANALG, V111, P1552, DOI 10.1213/ANE.0b013e3181fb9507
   Jæger P, 2012, ACTA ANAESTH SCAND, V56, P1013, DOI 10.1111/j.1399-6576.2012.02737.x
   Jæger P, 2013, ANESTHESIOLOGY, V118, P409, DOI 10.1097/ALN.0b013e318279fa0b
   Jenstrup MT, 2012, ACTA ANAESTH SCAND, V56, P357, DOI 10.1111/j.1399-6576.2011.02621.x
   Johnson RL, 2013, BRIT J ANAESTH, V110, P518, DOI 10.1093/bja/aet013
   Krishnan C, 2009, EUR J APPL PHYSIOL, V106, P769, DOI 10.1007/s00421-009-1057-y
   Lund J, 2011, ACTA ANAESTH SCAND, V55, P14, DOI 10.1111/j.1399-6576.2010.02333.x
   Maffiuletti NA, 2010, J BONE JOINT SURG AM, V92A, P220, DOI 10.2106/JBJS.I.00305
   Mizner RL, 2005, J ORTHOP RES, V23, P1083, DOI 10.1016/j.orthres.2005.01.021
   Mizner RL, 2005, J BONE JOINT SURG AM, V87A, P1047, DOI 10.2106/JBJS.D.01992
   Muraskin SI, 2007, REGION ANESTH PAIN M, V32, P67, DOI 10.1016/j.rapm.2006.08.013
   Ostenberg A, 1998, SCAND J MED SCI SPOR, V8, P257, DOI 10.1111/j.1600-0838.1998.tb00480.x
   Stark T, 2011, PM&R, V3, P472, DOI 10.1016/j.pmrj.2010.10.025
   Stevens JE, 2003, J ORTHOPAED RES, V21, P775, DOI 10.1016/S0736-0266(03)00052-4
   Thorborg K, 2010, SCAND J MED SCI SPOR, V20, P493, DOI 10.1111/j.1600-0838.2009.00958.x
   WOLFSON L, 1995, J GERONTOL A-BIOL, V50, P64
   Yeung TSM, 2009, J ORTHOP SPORT PHYS, V39, P468, DOI 10.2519/jospt.2009.2971
NR 28
TC 233
Z9 256
U1 3
U2 25
PU LIPPINCOTT WILLIAMS & WILKINS
PI PHILADELPHIA
PA 530 WALNUT ST, PHILADELPHIA, PA 19106-3621 USA
SN 1098-7339
EI 1532-8651
J9 REGION ANESTH PAIN M
JI Region. Anesth. Pain Med.
PD NOV-DEC
PY 2013
VL 38
IS 6
BP 526
EP 532
DI 10.1097/AAP.0000000000000015
PG 7
WC Anesthesiology
WE Science Citation Index Expanded (SCI-EXPANDED)
SC Anesthesiology
GA 300PL
UT WOS:000330475800009
PM 24121608
DA 2024-03-02
ER

PT J
AU Belavy, D
   Cowlishaw, PJ
   Howes, M
   Phillips, F
AF Belavy, D.
   Cowlishaw, P. J.
   Howes, M.
   Phillips, F.
TI Ultrasound-guided transversus abdominis plane block for analgesia after
   Caesarean delivery
SO BRITISH JOURNAL OF ANAESTHESIA
LA English
DT Article
DE anaesthesia, obstetric; anaesthetic techniques, regional
ID RANDOMIZED CONTROLLED-TRIAL; EFFICACY
AB Background. The landmark-guided transversus abdominis plane (TAP) block is an effective method of providing postoperative analgesia in patients undergoing lower abdominal surgery. We evaluated the analgesic efficacy of the ultrasound (US)-guided TAP block in patients undergoing Caesarean delivery.
   Methods. A randomized, double-blind, placebo-controlled trial was performed at a tertiary maternity hospital. Fifty women undergoing Caesarean delivery received bilateral US-guided TAP blocks with either ropivacaine 0.5% or saline. All participants received a spinal anaesthetic with bupivacaine and fentanyl, followed by postoperative acetaminophen, non-steroidal anti-inflammatory drugs, and patient-controlled i.v. morphine without long-acting intrathecal opioids. Each patient was assessed 24 h after delivery for morphine usage, average pain score, nausea, vomiting, pruritus, drowsiness, and satisfaction with pain relief.
   Results. Forty-seven participants completed the trial, 23 in the active group and 24 in the placebo group. Total morphine use in 24 h was reduced in the active group (median 18.0 mg) compared with the placebo group (median 31.5 mg, P<0.05). The active group reported improved satisfaction with their pain relief measured by visual analogue scale compared with the placebo group (median 96 vs 77 mm, P=0.008). Fewer patients required antiemetics in the active group (P=0.03). There were no local complications attributable to the TAP block, but one participant had an anaphylactoid reaction after ropivacaine injection.
   Conclusions. The US-guided TAP block reduces morphine requirements after Caesarean delivery when used as a component of a multimodal analgesic regimen.
C1 [Belavy, D.; Cowlishaw, P. J.; Howes, M.; Phillips, F.] Mater Misericordiae Hlth Serv, Dept Anaesthesia, Brisbane, Qld, Australia.
RP Belavy, D (corresponding author), Royal Brisbane & Womens Hosp, Herston, Qld, Australia.
EM david@belavy.com
RI Belavy, David/G-2084-2010
OI Belavy, David/0000-0001-5664-281X
FU Australia and New Zealand College of Anaesthetists Novice Investigator
   Grant Program; AstraZeneca
FX This work was supported by funding from the Australia and New Zealand
   College of Anaesthetists Novice Investigator Grant Program. AstraZeneca
   funded the research pharmacy costs through their investigatorsponsored
   study program. They had no role in study design, conduct, or analysis.
CR Bell EA, 2002, CAN J ANAESTH, V49, P694, DOI 10.1007/BF03017448
   Chin KJ, 2008, CURR OPIN ANESTHESIO, V21, P624, DOI 10.1097/ACO.0b013e32830815d1
   Farooq M, 2008, REGION ANESTH PAIN M, V33, P274, DOI 10.1016/j.rapm.2007.11.009
   Hebbard P, 2007, ANAESTH INTENS CARE, V35, P616
   Jankovic Z, 2008, ANESTH ANALG, V107, P1758, DOI 10.1213/ane.0b013e3181853619
   LEE T, 2008, ANAESTH INTENSIVE CA, V36, P879
   McDonnell JG, 2008, ANESTH ANALG, V106, P186, DOI 10.1213/01.ane.0000290294.64090.f3
   McDonnell JG, 2007, ANESTH ANALG, V104, P193, DOI 10.1213/01.ane.0000250223.49963.0f
   Moore K.L., 1992, CLIN ORIENTED ANATOM, V3rd
   Tran TMN, 2009, BRIT J ANAESTH, V102, P123, DOI 10.1093/bja/aen344
   White PF, 2005, ANESTH ANALG, V101, pS5, DOI 10.1213/01.ANE.0000177099.28914.A7
   2008, NEEDLING TECHNIQUE I
NR 12
TC 231
Z9 256
U1 0
U2 8
PU ELSEVIER SCI LTD
PI OXFORD
PA THE BOULEVARD, LANGFORD LANE, KIDLINGTON, OXFORD OX5 1GB, OXON, ENGLAND
SN 0007-0912
EI 1471-6771
J9 BRIT J ANAESTH
JI Br. J. Anaesth.
PD NOV
PY 2009
VL 103
IS 5
BP 726
EP 730
DI 10.1093/bja/aep235
PG 5
WC Anesthesiology
WE Science Citation Index Expanded (SCI-EXPANDED)
SC Anesthesiology
GA 517NP
UT WOS:000271622100014
PM 19700776
OA hybrid
DA 2024-03-02
ER

PT J
AU Casati, A
   Danelli, G
   Baciarello, M
   Corradi, M
   Leone, S
   Di Cianni, S
   Fanelli, G
AF Casati, Andrea
   Danelli, Giorgio
   Baciarello, Marco
   Corradi, Maurizio
   Leone, Stefania
   Di Cianni, Simone
   Fanelli, Guido
TI A prospective, randomized comparison between ultrasound and nerve
   stimulation guidance for multiple injection axillary brachial plexus
   block
SO ANESTHESIOLOGY
LA English
DT Article
ID 0.5-PERCENT ROPIVACAINE; ONSET TIME; 0.75-PERCENT; ANESTHESIA; IMPROVES
AB Background: This prospective, randomized, blinded study tested the hypothesis that ultrasound guidance can shorten the onset time of axillary brachial plexus block as compared with nerve stimulation guidance when using a multiple injection technique. Methods: Sixty American Society of Anesthesiology physical status I-III patients receiving axillary brachial plexus block with 20 ml ropivacaine, 0.75%, using a multiple injection technique, were randomly allocated to receive either nerve stimulation (group NS, n = 30), or ultrasound guidance (group US, n = 30) for nerve location. A blinded observer recorded the onset of sensory and motor blocks, the need for general anesthesia (failed block) or greater than 100 mu g fentanyl (insufficient block) to complete surgery, procedure-related pain, success rate, and patient satisfaction. Results: The median (range) number of needle passes was 4 (3-8) in group US and 8 (5-13) in group NS (P = 0.002). The onset of sensory block was shorter in group US (14 6 min) than in group NS (18 6 min) (P = 0.01), whereas no differences were observed in onset of motor block (24 8 min in group US and 25 8 min in group NS; P = 0.33) and readiness to surgery (26 8 min in group US and 28 9 min in group NS; P = 0.48). No failed block was reported in either group. Insufficient block was observed in 1 patient (3%) of group US and 2 patients (6%) of group NS (P = 0.61). Procedure-related pain was reported in 6 patients (20%) of group US and 14 patients (48%) of group NS (P = 0.028); patient acceptance was similarly good in the two groups. Conclusion: Multiple injection axillary block with ultrasound guidance provided similar success rates and comparable incidence of complication as compared with nerve stimulation guidance.
C1 Osped Maggiore Parma, Dept Hand Surg, I-43100 Parma, Italy.
   Univ Parma, Dept Anesthesiol & Pain Therapy, I-43100 Parma, Italy.
C3 University of Parma; University Hospital of Parma; University of Parma
RP Casati, A (corresponding author), Osped Maggiore Parma, Dept Anesthesiol, Via Gramsci 14, I-43100 Parma, Italy.
EM andrea.casati@unipr.it
RI Baciarello, Marco/B-5492-2008
OI Baciarello, Marco/0000-0002-6939-9764; Fanelli,
   Guido/0000-0002-2991-3378
CR Bertini L, 1999, REGION ANESTH PAIN M, V24, P514, DOI 10.1016/S1098-7339(99)90041-X
   BROWNER WS, 1988, ESTIMATING SAMPLE SI, P139
   Casati A, 2001, Minerva Anestesiol, V67, P407
   Casati A, 2001, ANESTH ANALG, V93, P183
   Casati A, 1998, EUR J ANAESTH, V15, P549, DOI 10.1046/j.1365-2346.1998.00351.x
   Chan VWS, 2003, ANESTH ANALG, V97, P1514, DOI 10.1213/01.ANE.0000062519.61520.14
   De Andrés J, 2001, REGION ANESTH PAIN M, V26, P478, DOI 10.1053/rapm.2001.26485
   Denny NA, 2005, BRIT J ANAESTH, V94, P1, DOI 10.1093/bja/aei001
   Fanelli G, 1999, ANESTH ANALG, V88, P847, DOI 10.1097/00000539-199904000-00031
   Fanelli G, 2001, EUR J ANAESTH, V18, P54, DOI 10.1046/j.1365-2346.2001.00779.x
   Grau T, 2005, BEST PRACT RES-CLIN, V19, P175, DOI 10.1016/j.bpa.2004.12.008
   HANDOLL H H, 2006, COCHRANE DB SYST REV, V25
   Marhofer P, 2005, BRIT J ANAESTH, V94, P7, DOI 10.1093/bja/aei002
   Marhofer P, 1997, ANESTH ANALG, V85, P854, DOI 10.1097/00000539-199710000-00026
   Marhofer P, 1998, REGION ANESTH PAIN M, V23, P584, DOI 10.1016/S1098-7339(98)90086-4
   Perlas A, 2006, REGION ANESTH PAIN M, V31, P445, DOI 10.1016/j.rapm.2006.05.017
   Sandhu NS, 2002, BRIT J ANAESTH, V89, P254, DOI 10.1093/bja/aef186
   Schafhalter-Zoppoth I, 2004, REGION ANESTH PAIN M, V29, P480, DOI 10.1016/j.rapm.2004.07.001
   Sites BD, 2006, ACTA ANAESTH SCAND, V50, P678, DOI 10.1111/j.1399-6576.2006.01042.x
   Soeding PF, 2005, ANAESTH INTENS CARE, V33, P719, DOI 10.1177/0310057X0503300603
   Williams SR, 2003, ANESTH ANALG, V97, P1518, DOI 10.1213/01.ANE.0000086730.09173.CA
NR 21
TC 212
Z9 231
U1 1
U2 6
PU LIPPINCOTT WILLIAMS & WILKINS
PI PHILADELPHIA
PA TWO COMMERCE SQ, 2001 MARKET ST, PHILADELPHIA, PA 19103 USA
SN 0003-3022
EI 1528-1175
J9 ANESTHESIOLOGY
JI Anesthesiology
PD MAY
PY 2007
VL 106
IS 5
BP 992
EP 996
DI 10.1097/01.anes.0000265159.55179.e1
PG 5
WC Anesthesiology
WE Science Citation Index Expanded (SCI-EXPANDED)
SC Anesthesiology
GA 161RF
UT WOS:000246032500016
PM 17457131
OA Bronze
DA 2024-03-02
ER

PT J
AU Jæger, P
   Nielsen, ZJK
   Henningsen, MH
   Hilsted, KL
   Mathiesen, O
   Dahl, JB
AF Jaeger, Pia
   Nielsen, Zbigniew J. K.
   Henningsen, Maria H.
   Hilsted, Karen Lisa
   Mathiesen, Ole
   Dahl, Jorgen B.
TI Adductor Canal Block versus Femoral Nerve Block and Quadriceps Strength
   <i>A Randomized</i>, <i>Double</i>-<i>blind</i>,
   <i>Placebo</i>-<i>controlled</i>, <i>Crossover Study in Healthy
   Volunteers</i>
SO ANESTHESIOLOGY
LA English
DT Article
ID TOTAL KNEE ARTHROPLASTY; HAND-HELD DYNAMOMETRY; POSTOPERATIVE ANALGESIA;
   ISOKINETIC DYNAMOMETRY; RELIABILITY; HIP; VALIDITY; SURGERY;
   PERFORMANCE; IMPROVES
AB Background: The authors hypothesized that the adductor canal block (ACB), a predominant sensory blockade, reduces quadriceps strength compared with placebo (primary endpoint, area under the curve, 0.5-6 h), but less than the femoral nerve block (FNB; secondary endpoint). Other secondary endpoints were adductor strength and ability to ambulate.
   Methods: The authors enrolled healthy young men into this double blind, placebo-controlled, randomized, crossover study. On two separate study days, subjects received either ACB or FNB with ropivacaine, and placebo in the opposite limb. Strength was assessed as maximum voluntary isometric contraction for quadriceps and adductor muscles. In addition, subjects performed three standardized ambulation tests. Clinicaltrials.gov Identifier: NCT01449097.
   Results: Twelve subjects were randomized, 11 analyzed. Quadriceps strength (area under the curve, 0.5-6 h) was significantly reduced when comparing ACB with placebo (5.0 +/- 1.0 vs. 5.9 +/- 0.6, P = 0.02, CI: -1.5 to -0.2), FNB with placebo (P = 0.0004), and when comparing FNB with ACB (P = 0.002). The mean reduction from baseline was 8% with ACB and 49% with FNB. The only statistically significant difference in adductor strength was between placebo and FNB (P = 0.007). Performance in all mobilization tests was reduced after an FNB compared with an ACB (P < 0.05).
   Conclusions: As compared with placebo ACB statistically significantly reduced quadriceps strength, but the reduction was only 8% from baseline. ACB preserved quadriceps strength and ability to ambulate better than FNB did. Future studies are needed to compare the analgesic effect of the ACB with the FNB in a clinical setting.
C1 [Jaeger, Pia; Nielsen, Zbigniew J. K.; Henningsen, Maria H.; Hilsted, Karen Lisa; Mathiesen, Ole; Dahl, Jorgen B.] Rigshosp, Dept Anaesthesia, Ctr Head & Orthopaed, Copenhagen Univ Hosp, DK-2100 Copenhagen O, Denmark.
C3 University of Copenhagen; Rigshospitalet
RP Jæger, P (corresponding author), Rigshosp, Dept Anaesthesia 4231, Ctr Head & Orthopaed, Blegdamsvej 9, DK-2100 Copenhagen O, Denmark.
EM pia.jaeger@rh.regionh.dk
OI Mathiesen, Ole/0000-0003-4544-0619
FU Copenhagen, Denmark
FX Received from the Department of Anaesthesia, Centre of Head and
   Orthopaedics, Copenhagen University Hospital, Rigshospitalet,
   Copenhagen, Denmark. Submitted for publication March 23, 2012. Accepted
   for publication September 12, 2012. Supported by the Fund of 17-12-1981,
   Copenhagen, Denmark, which covered the expenses of the hand held
   dynamometer. All other support was provided solely from institutional
   and/or departmental sources. Dr. Neilsen occasionally receives speaker's
   honoraria from B. Braun Medical, Melsungen, Germany. No other author has
   any conflict of interest.
CR Bauer M, 2012, ANESTHESIOLOGY, V116, P665, DOI 10.1097/ALN.0b013e3182475c35
   Brodner G, 2007, ANESTH ANALG, V105, P256, DOI 10.1213/01.ane.0000265552.43299.2b
   Charous MT, 2011, ANESTHESIOLOGY, V115, P774, DOI 10.1097/ALN.0b013e3182124dc6
   Holm B, 2010, ARCH PHYS MED REHAB, V91, P1770, DOI 10.1016/j.apmr.2010.07.229
   HORNER G, 1994, CLIN ORTHOP RELAT R, P221
   Ilfeld BM, 2010, ANESTH ANALG, V111, P1552, DOI 10.1213/ANE.0b013e3181fb9507
   Jenstrup MT, 2012, ACTA ANAESTH SCAND, V56, P357, DOI 10.1111/j.1399-6576.2011.02621.x
   Kelln BM, 2008, J SPORT REHABIL, V17, P160, DOI 10.1123/jsr.17.2.160
   Krishnan C, 2009, EUR J APPL PHYSIOL, V106, P769, DOI 10.1007/s00421-009-1057-y
   Kwoh CK, 1997, ARTHRIT CARE RES, V10, P128, DOI 10.1002/art.1790100208
   LANG SA, 1993, J CLIN ANESTH, V5, P292, DOI 10.1016/0952-8180(93)90121-T
   Lu TW, 2007, J REHABIL MED, V39, P679, DOI 10.2340/16501977-0107
   Lu YM, 2011, J STRENGTH COND RES, V25, P1065, DOI 10.1519/JSC.0b013e3181d650a6
   Lund J, 2011, ACTA ANAESTH SCAND, V55, P14, DOI 10.1111/j.1399-6576.2010.02333.x
   Maffiuletti NA, 2010, J BONE JOINT SURG AM, V92A, P220, DOI 10.2106/JBJS.I.00305
   Mag R, 2004, AM J PHYS MED REHAB, V83, P813, DOI 10.1097/01.PHM.0000143405.17932.78
   Murray JM, 2010, ANAESTHESIA, V65, P57, DOI 10.1111/j.1365-2044.2010.06240.x
   Ostenberg A, 1998, SCAND J MED SCI SPOR, V8, P257, DOI 10.1111/j.1600-0838.1998.tb00480.x
   Paul JE, 2010, ANESTHESIOLOGY, V113, P1144, DOI 10.1097/ALN.0b013e3181f4b18
   Reinking MF, 1996, J ORTHOP SPORT PHYS, V24, P154, DOI 10.2519/jospt.1996.24.3.154
   Rikli RE, 2000, RES Q EXERCISE SPORT, V71, pS89, DOI 10.1080/02701367.2000.11082791
   Scivoletto G, 2011, SPINAL CORD, V49, P736, DOI 10.1038/sc.2010.180
   Standring S, 2005, GRAYS ANATOMY ANATOM, P1455
   Stark T, 2011, PM&R, V3, P472, DOI 10.1016/j.pmrj.2010.10.025
   Thorborg K, 2010, SCAND J MED SCI SPOR, V20, P493, DOI 10.1111/j.1600-0838.2009.00958.x
   Yeung TSM, 2009, J ORTHOP SPORT PHYS, V39, P468, DOI 10.2519/jospt.2009.2971
NR 26
TC 209
Z9 241
U1 0
U2 23
PU LIPPINCOTT WILLIAMS & WILKINS
PI PHILADELPHIA
PA TWO COMMERCE SQ, 2001 MARKET ST, PHILADELPHIA, PA 19103 USA
SN 0003-3022
EI 1528-1175
J9 ANESTHESIOLOGY
JI Anesthesiology
PD FEB
PY 2013
VL 118
IS 2
BP 409
EP 415
DI 10.1097/ALN.0b013e318279fa0b
PG 7
WC Anesthesiology
WE Science Citation Index Expanded (SCI-EXPANDED)
SC Anesthesiology
GA 076SH
UT WOS:000313977700019
PM 23241723
OA Bronze
DA 2024-03-02
ER

PT J
AU Ilfeld, BM
   Morey, TE
   Wright, TW
   Chidgey, LK
   Enneking, FK
AF Ilfeld, BM
   Morey, TE
   Wright, TW
   Chidgey, LK
   Enneking, FK
TI Continuous interscalene brachial plexus block for postoperative pain
   control at home: A randomized, double-blinded, placebo-controlled study
SO ANESTHESIA AND ANALGESIA
LA English
DT Article; Proceedings Paper
CT Annual Meeting of the American-Society-of-Anesthesiologists
CY OCT 10-20, 2001
CL NEW ORLEANS, LA
SP Amer Soc Anesthesiologists
ID PATIENT-CONTROLLED ANALGESIA; SCIATIC-NERVE BLOCK; SHOULDER SURGERY;
   AMBULATORY SURGERY; INFUSION; CATHETER; PUMP
AB In this study, we investigated the efficacy of patient-controlled regional analgesia for outpatients undergoing moderately painful orthopedic surgery of the shoulder. Preoperatively, patients (n = 20) received an interscalene nerve block and perineural catheter. Post-operatively, patients were discharged home with both oral opioids and a portable infusion pump delivering either 0.2% ropivacaine or 0.9% saline, determined randomly in a double-blinded manner. Daily end points included pain scores, opioid use and side effects, sleep quality, and technique complications. Ropivacaine (n = 10) infusion significantly reduced pain compared with saline (n = 10) infusion. The average pain at rest (scale: 0-10) on postoperative day 1 (median, 25th-75th percentiles) was 4.8 (4.0-5.0) for the saline group, versus 0.0 (0.0-2.0) for the ropivacaine group (P < 0.001). Oral opioid use and related side effects were also significantly decreased in the ropivacaine group. On postoperative day 1, median tablet consumption was 8.0 (6.5-9.5) and 0.5 (0.0-1.0) for the saline and ropivacaine groups, respectively (P < 0.001). Sleep disturbance scores were nearly threefold greater on the first postoperative night for patients receiving saline (P = 0.013). We conclude that after moderately painful orthopedic surgery of the shoulder, ropivacaine infusion using a portable infusion pump and an interscalene perineural catheter at home decreased pain, opioid use and related side effects, and sleep disturbances.
C1 Univ Florida, Coll Med, Dept Anesthesiol, Gainesville, FL 32610 USA.
   Univ Florida, Coll Med, Dept Orthopaed & Rehabil, Gainesville, FL 32610 USA.
C3 State University System of Florida; University of Florida; State
   University System of Florida; University of Florida
RP Enneking, FK (corresponding author), Univ Florida, Coll Med, Dept Anesthesiol, POB 100254, Gainesville, FL 32610 USA.
EM enneking@anest2.anest.ufl.edu
OI Ilfeld, Brian/0000-0002-6144-3273; Morey, Timothy/0000-0003-2922-8984
CR Boezaart AP, 1999, CAN J ANAESTH, V46, P275, DOI 10.1007/BF03012610
   Borgeat A, 2001, ANESTHESIOLOGY, V95, P875, DOI 10.1097/00000542-200110000-00015
   Borgeat A, 1997, ANESTHESIOLOGY, V87, P1343, DOI 10.1097/00000542-199712000-00013
   Capdevila X, 2002, ANESTH ANALG, V94, P1606, DOI 10.1097/00000539-200206000-00045
   Coleman MM, 1999, CAN J ANAESTH, V46, P209, DOI 10.1007/BF03012597
   COOK LB, 1991, BRIT J ANAESTH, V67, P473, DOI 10.1093/bja/67.4.473
   di Benedetto P, 2002, REGION ANESTH PAIN M, V27, P168, DOI 10.1053/rapm.2002.29741
   Ekatodramis G, 2000, CAN J ANAESTH, V47, P716, DOI 10.1007/BF03019013
   Grant SA, 2001, REGION ANESTH PAIN M, V26, P209, DOI 10.1053/rapm.2001.22256
   HOGAN Q, 1994, ANESTHESIOLOGY, V80, P942, DOI 10.1097/00000542-199404000-00029
   Ilfeld BM, 2002, ANESTHESIOLOGY, V96, P1297, DOI 10.1097/00000542-200206000-00006
   Ilfeld BM, 2002, ANESTHESIOLOGY, V97, P959, DOI 10.1097/00000542-200210000-00031
   Ilfeld BM, 2002, ANESTH ANALG, V95, P1331, DOI 10.1097/00000539-200211000-00043
   Ilfeld BM, 2002, REGION ANESTH PAIN M, V27, P100, DOI 10.1053/rapm.2002.28282
   ILFELD BM, 2001, ANESTHESIOLOGY, V95, pA37
   Klein SM, 2000, ANESTH ANALG, V91, P1473, DOI 10.1097/00000539-200012000-00033
   PERE P, 1993, REGION ANESTH, V18, P93
   PhamDang C, 1997, ANESTH ANALG, V85, P111, DOI 10.1097/00000539-199707000-00020
   Rawal N, 1997, ACTA ANAESTH SCAND, V41, P1017, DOI 10.1111/j.1399-6576.1997.tb04829.x
   Ribeiro FC, 1996, ANESTH ANALG, V82, P870, DOI 10.1097/00000539-199604000-00035
   Singelyn FJ, 1999, ANESTH ANALG, V89, P1216, DOI 10.1213/00000539-199911000-00024
   Smith MP, 1998, REGION ANESTH PAIN M, V23, P210, DOI 10.1097/00115550-199823020-00017
   TUOMINEN MK, 1991, ANESTHESIOLOGY, V75, P356, DOI 10.1097/00000542-199108000-00026
NR 23
TC 208
Z9 217
U1 0
U2 1
PU LIPPINCOTT WILLIAMS & WILKINS
PI PHILADELPHIA
PA TWO COMMERCE SQ, 2001 MARKET ST, PHILADELPHIA, PA 19103 USA
SN 0003-2999
J9 ANESTH ANALG
JI Anesth. Analg.
PD APR
PY 2003
VL 96
IS 4
BP 1089
EP 1095
DI 10.1213/01.ANE.0000049824.51036.EF
PG 7
WC Anesthesiology
WE Science Citation Index Expanded (SCI-EXPANDED); Conference Proceedings Citation Index - Science (CPCI-S)
SC Anesthesiology
GA 659ZB
UT WOS:000181808300034
PM 12651666
OA Green Published, Bronze
DA 2024-03-02
ER

PT J
AU Toftdahl, K
   Nikolajsen, L
   Haraldsted, V
   Madsen, F
   Tonnesen, EK
   Soballe, K
AF Toftdahl, Karen
   Nikolajsen, Lone
   Haraldsted, Viggo
   Madsen, Frank
   Tonnesen, Else K.
   Soballe, Kjeld
TI Comparison of peri- and intraarticular analgesia with femoral nerve
   block after total knee arthroplasty - A randomized clinical trial
SO ACTA ORTHOPAEDICA
LA English
DT Article
ID POSTOPERATIVE ANALGESIA; LOCAL-ANESTHETICS; REPLACEMENT; EFFICACY;
   ROPIVACAINE
AB Background Postoperative pain after total knee arthroplasty (TKA) can be difficult to manage and may delay recovery. Recent studies have suggested that periarticular infiltration with local anesthetics may improve outcome.
   Methods 80 patients undergoing TKA under spinal anesthesia were randomized to receive continuous femoral nerve block (group F) or peri- and intraarticular infiltration and injection (group I). Group I received a solution of 300 mg ropivacaine, 30 mg ketorolac, and 0.5 mg epinephrine by infiltration of the knee at the end of surgery, and 2 postoperative injections of these substances through an intraarticular catheter.
   Results More patients in group I than in group F could walk > 3 m on the. rst postoperative day (29/39 vs. 7/37, p < 0.001). Group I also had significantly lower pain scores during activity and lower consumption of opioids on the. rst postoperative day. No differences between groups were seen regarding side effects or length of stay.
   Interpretation Peri- and intraarticular application of analgesics by infiltration and bolus injections can improve early analgesia and mobilization for patients undergoing TKA. Further studies of optimal drugs, dosage, and duration of this treatment are warranted.
C1 Aarhus Univ Hosp, Dept Anesthesiol, DK-8000 Aarhus, Denmark.
   Aarhus Univ Hosp, Dept Orthoped Surg, DK-8000 Aarhus, Denmark.
C3 Aarhus University; Aarhus University
RP Toftdahl, K (corresponding author), Aarhus Univ Hosp, Dept Anesthesiol, DK-8000 Aarhus, Denmark.
EM karen.toftdahl@dadlnet.dk
RI teng, yj/C-4440-2011
OI Soballe, Kjeld/0000-0001-8872-9856; Nikolajsen,
   Lone/0000-0002-5261-806X; Nikolajsen, Lone/0000-0002-2705-7088;
   Bjornholdt, Karen/0000-0001-7864-5974
CR Bianconi M, 2003, BRIT J ANAESTH, V91, P830, DOI 10.1093/bja/aeg277
   Busch CA, 2006, J BONE JOINT SURG AM, V88A, P959, DOI 10.2106/JBJS.E.00344
   Isaac D, 2005, KNEE, V12, P346, DOI 10.1016/j.knee.2004.11.007
   Mather LE, 2005, REGION ANESTH PAIN M, V30, P553, DOI 10.1016/j.rapm.2005.07.186
   Morin AM, 2005, REGION ANESTH PAIN M, V30, P434, DOI 10.1016/j.rapm.2005.05.006
   Nechleba Jeffrey, 2005, J Knee Surg, V18, P197
   Rasmussen S, 2004, ACTA ORTHOP SCAND, V75, P606, DOI 10.1080/00016470410001501
   Romsing J, 2000, ACTA ANAESTH SCAND, V44, P672, DOI 10.1034/j.1399-6576.2000.440607.x
   Rosenberg PH, 2004, REGION ANESTH PAIN M, V29, P564, DOI 10.1016/j.rapm.2004.08.003
   Stein C, 2003, NAT MED, V9, P1003, DOI 10.1038/nm908
   TWYCROSS RG, 1999, WALL MELZACKS TXB PA, P1198
   Vendittoli PA, 2006, J BONE JOINT SURG AM, V88A, P282, DOI 10.2106/JBJS.E.00173
   WINNIE AP, 1973, ANESTH ANALG, V52, P989
NR 13
TC 206
Z9 219
U1 0
U2 12
PU TAYLOR & FRANCIS INC
PI PHILADELPHIA
PA 325 CHESTNUT ST, SUITE 800, PHILADELPHIA, PA 19106 USA
SN 1745-3674
J9 ACTA ORTHOP
JI Acta Orthop.
PY 2007
VL 78
IS 2
BP 172
EP 179
DI 10.1080/17453670710013645
PG 8
WC Orthopedics
WE Science Citation Index Expanded (SCI-EXPANDED)
SC Orthopedics
GA 175BW
UT WOS:000246988400003
PM 17464603
DA 2024-03-02
ER

PT J
AU Chelly, JE
   Greger, J
   Gebhard, R
   Coupe, K
   Clyburn, TA
   Buckle, R
   Criswell, A
AF Chelly, JE
   Greger, J
   Gebhard, R
   Coupe, K
   Clyburn, TA
   Buckle, R
   Criswell, A
TI Continuous femoral blocks improve recovery and outcome of patients
   undergoing total knee arthroplasty
SO JOURNAL OF ARTHROPLASTY
LA English
DT Article
DE continuous femoral infusion; ropivacaine; total knee arthroplasty; acute
   pain management; blood loss
ID POSTOPERATIVE PAIN; CONTROLLED ANALGESIA; 3-IN-ONE BLOCK; BLOOD-LOSS;
   TOTAL HIP; REPLACEMENT; ANESTHESIA; MORPHINE; SURGERY; REHABILITATION
AB This study was designed to determine the effects of continuous femoral infusion (CFI) on total knee arthroplasty recovery. A total of 92 patients were distributed in 3 groups: Patients in group 1 received general anesthesia followed by patient-controlled analgesia (PCA) with morphine (n = 33), patients in group 2 received 3-in-1 and sciatic blocks followed by CFI (n = 29), and patients in group 3 received epidural analgesia (n = 30). Blocks reduced postoperative morphine requirement by 74% (vs group 1: P < .05 and 35% (vs group 3; P < .05). Blocks provided better recovery than PCA with morphine or an epidural. The use of CFI was associated with a reduction of postoperative bleeding by 72% (vs group 1; P < .05) and allowed better performance on continuous passive motion. CFI was associated with a 90% decrease in serious complications and a 20% decrease in the length of hospitalization. CFI represents a better alternative than PCA or epidural analgesia for postoperative pain management and immediate rehabilitation after total knee arthroplasty.
C1 Univ Texas, Hlth Sci Ctr, Dept Orthopaed Surg, Houston, TX 77030 USA.
C3 University of Texas System; University of Texas Health Science Center
   Houston
RP Clyburn, TA (corresponding author), Univ Texas, Hlth Sci Ctr, Dept Orthopaed Surg, 6431 Fannin,MSB 5-156, Houston, TX 77030 USA.
EM Terry.A.Clyburn@uth.tmc.edu
CR Akça O, 1999, LANCET, V354, P41, DOI 10.1016/S0140-6736(99)00874-0
   Auroy Y, 1997, ANESTHESIOLOGY, V87, P479, DOI 10.1097/00000542-199709000-00005
   Bombardier C, 2000, NEW ENGL J MED, V343, P1520, DOI 10.1056/NEJM200011233432103
   Capdevila X, 1999, ANESTHESIOLOGY, V91, P8, DOI 10.1097/00000542-199907000-00006
   Chelly JE, 1999, ANESTHESIOLOGY, V91, P1655, DOI 10.1097/00000542-199912000-00017
   CUSHNER FD, 1991, CLIN ORTHOP RELAT R, V269, P98
   EDWARDS ND, 1992, ANESTH ANALG, V75, P265
   ETCHES RC, 1995, ANESTH ANALG, V81, P1175, DOI 10.1097/00000539-199512000-00010
   FELDMAN HS, 1988, ANESTH ANALG, V67, P1047, DOI 10.1213/00000539-198867110-00005
   FRAGEN RJ, 1995, J BONE JOINT SURG AM, V77A, P998, DOI 10.2106/00004623-199507000-00004
   FRIES JF, 1989, GASTROENTEROLOGY, V96, P647, DOI 10.1016/S0016-5085(89)80061-7
   Ganapathy S, 1999, ANESTH ANALG, V89, P1197, DOI 10.1213/00000539-199911000-00021
   Heit JA, 1998, REGION ANESTH PAIN M, V23, P135, DOI 10.1016/S1098-7339(98)90138-9
   Hirst GC, 1996, REGION ANESTH, V21, P292
   Horlocker TT, 1998, REGION ANESTH PAIN M, V23, P129, DOI 10.1016/S1098-7339(98)90137-7
   Kamibayashi T, 2000, ANESTHESIOLOGY, V93, P1345, DOI 10.1097/00000542-200011000-00030
   KEITH I, 1977, ANAESTHESIA, V32, P444, DOI 10.1111/j.1365-2044.1977.tb09981.x
   Leclerc JR, 1996, ANN INTERN MED, V124, P619, DOI 10.7326/0003-4819-124-7-199604010-00001
   Lumpkin MM, 1998, ANESTHESIOLOGY, V88, p27A, DOI 10.1097/00000542-199802000-00001
   MAHONEY OM, 1990, CLIN ORTHOP RELAT R, P30, DOI 10.1097/00003086-199011000-00007
   RAJ PP, 1987, ANESTH ANALG, V66, P401, DOI 10.1213/00000539-198705000-00005
   Reuben SS, 2000, ANESTH ANALG, V91, P1221, DOI 10.1097/00000539-200011000-00032
   Reuben SS, 1998, ANESTH ANALG, V87, P98
   Sacerdote P, 1997, BRIT J PHARMACOL, V121, P834, DOI 10.1038/sj.bjp.0701138
   Schroeder DR, 1998, REGION ANESTH PAIN M, V23, P183, DOI 10.1016/S1098-7339(98)90145-6
   SCOTT DB, 1989, ANESTH ANALG, V69, P563, DOI 10.1213/00000539-198911000-00003
   Singelyn FJ, 1998, ANESTH ANALG, V87, P88, DOI 10.1097/00000539-199807000-00019
   STULBERG BN, 1984, J BONE JOINT SURG AM, V66A, P194, DOI 10.2106/00004623-198466020-00005
   TWYMAN R, 1990, J BONE JOINT SURG BR, V72, P770, DOI 10.1302/0301-620X.72B5.2211752
   WINNIE AP, 1973, ANESTH ANALG, V52, P989
   Zar J. H., 1974, BIOSTATISTICAL ANAL
NR 31
TC 204
Z9 231
U1 0
U2 8
PU CHURCHILL LIVINGSTONE INC MEDICAL PUBLISHERS
PI PHILADELPHIA
PA CURTIS CENTER, INDEPENDENCE SQUARE WEST, PHILADELPHIA, PA 19106-3399 USA
SN 0883-5403
EI 1532-8406
J9 J ARTHROPLASTY
JI J. Arthroplast.
PD JUN
PY 2001
VL 16
IS 4
BP 436
EP 445
DI 10.1054/arth.2001.23622
PG 10
WC Orthopedics
WE Science Citation Index Expanded (SCI-EXPANDED)
SC Orthopedics
GA 442CK
UT WOS:000169267500005
PM 11402405
DA 2024-03-02
ER

PT J
AU Jenstrup, MT
   Jæger, P
   Lund, J
   Fomsgaard, JS
   Bache, S
   Mathiesen, O
   Larsen, TK
   Dahl, JB
AF Jenstrup, M. T.
   Jaeger, P.
   Lund, J.
   Fomsgaard, J. S.
   Bache, S.
   Mathiesen, O.
   Larsen, T. K.
   Dahl, J. B.
TI Effects of Adductor-Canal-Blockade on pain and ambulation after total
   knee arthroplasty: a randomized study
SO ACTA ANAESTHESIOLOGICA SCANDINAVICA
LA English
DT Article
ID FEMORAL NERVE BLOCK; POSTOPERATIVE ANALGESIA; EPIDURAL ANALGESIA;
   SINGLE-INJECTION; CONTROLLED-TRIAL; 3-IN-ONE BLOCK; REHABILITATION;
   REPLACEMENT; SURGERY; ROPIVACAINE
AB Background: Total knee arthroplasty (TKA) is associated with intense post-operative pain. Besides providing optimal analgesia, reduction in side effects and enhanced mobilization are important in this elderly population. The adductor-canalblockade is theoretically an almost pure sensory blockade. We hypothesized that the adductor-canal-blockade may reduce morphine consumption (primary endpoint), improve pain relief, enhance early ambulation ability, and reduce side effects (secondary endpoints) after TKA compared with placebo.
   Methods: Patients aged 50-85 years scheduled for TKA were included in this parallel double-blind, placebo-controlled randomized trial. The patients were allocated to receive a continuous adductor-canal-blockade with intermittent boluses via a catheter with either ropivacaine 0.75% (n = 34) or placebo (n = 37) (http:// www. clinicaltrials. gov Identifier: NCT01104883).
   Results: Seventy-five patients were randomized in a 1 : 1 ratio and 71 patients were analyzed. Morphine consumption from 0 to 24 h was significantly reduced in the ropivacaine group compared with the placebo group (40 +/- 21 vs. 56 +/- 26 mg, P = 0.006). Pain was significantly reduced in the ropivacaine group during 45 degrees flexion of the knee (P = 0.01), but not at rest (P = 0.06). Patients in the ropivacaine group performed the ambulation test, the Timed- Up- and- Go (TUG) test, at 24 h significantly faster than patients in the placebo group (36 +/- 17 vs. 50 +/- 29 s, P = 0.03).
   Conclusion: The adductor- canal- blockade significantly reduced morphine consumption and pain during 45 degrees flexion of the knee compared with placebo. In addition, the adductor- canal- blockade significantly enhanced ambulation ability assessed by the TUG test.
C1 [Jaeger, P.; Mathiesen, O.; Dahl, J. B.] Rigshosp, Copenhagen Univ Hosp, Dept Anaesthesia, Ctr Head & Orthopaed, DK-2100 Copenhagen O, Denmark.
   [Jenstrup, M. T.; Lund, J.] Hamlet Hosp, Dept Anaesthesia, Frederiksberg, Denmark.
   [Fomsgaard, J. S.; Bache, S.; Larsen, T. K.] Copenhagen Univ Hosp, Dept Anaesthesia, Glostrup, Denmark.
C3 Rigshospitalet; University of Copenhagen; University of Copenhagen
RP Jæger, P (corresponding author), Rigshosp, Ctr Head & Orthopaed, Dept Anaesthesia 4231, Blegdamsvej 9, DK-2100 Copenhagen O, Denmark.
EM pia.jaeger@rh.regionh.dk
OI Mathiesen, Ole/0000-0003-4544-0619
CR Ackerman DB, 2010, J ARTHROPLASTY, V25, P10, DOI 10.1016/j.arth.2008.09.025
   Allen HW, 1998, ANESTH ANALG, V87, P93, DOI 10.1097/00000539-199807000-00020
   Atkinson H D E, 2008, J Orthop Surg (Hong Kong), V16, P381
   Campbell A, 2008, EUR J ANAESTH, V25, P502, DOI 10.1017/S0265021508003724
   Capdevila X, 1999, ANESTHESIOLOGY, V91, P8, DOI 10.1097/00000542-199907000-00006
   Charous MT, 2011, ANESTHESIOLOGY, V115, P774, DOI 10.1097/ALN.0b013e3182124dc6
   Feibel RJ, 2009, J ARTHROPLASTY, V24, P132, DOI 10.1016/j.arth.2009.04.008
   Fischer HBJ, 2008, ANAESTHESIA, V63, P1105, DOI 10.1111/j.1365-2044.2008.05565.x
   Fowler SJ, 2008, BRIT J ANAESTH, V100, P154, DOI 10.1093/bja/aem373
   Ganapathy S, 1999, ANESTH ANALG, V89, P1197, DOI 10.1213/00000539-199911000-00021
   Hadzic A, 2010, ANESTHESIOLOGY, V113, P1014, DOI 10.1097/ALN.0b013e3181f4b43d
   Hirst GC, 1996, REGION ANESTH, V21, P292
   Ilfeld Brian M, 2008, Anesthesiology, V108, P703, DOI 10.1097/ALN.0b013e318167af46
   Ilfeld BM, 2010, ANESTH ANALG, V111, P1552, DOI 10.1213/ANE.0b013e3181fb9507
   Kadic L, 2009, ACTA ANAESTH SCAND, V53, P914, DOI 10.1111/j.1399-6576.2009.01965.x
   Kaloul I, 2004, CAN J ANAESTH, V51, P45, DOI 10.1007/BF03018546
   Kandasami M, 2009, KNEE, V16, P98, DOI 10.1016/j.knee.2008.10.007
   Kirkpatrick JD, 2010, REGION ANESTH PAIN M, V35, P222, DOI 10.1097/AAP.0b013e3181d24589
   Klein SM, 2002, ANESTH ANALG, V94, P65, DOI 10.1097/00000539-200201000-00012
   Lund J, 2011, ACTA ANAESTH SCAND, V55, P14, DOI 10.1111/j.1399-6576.2010.02333.x
   Muraskin SI, 2007, REGION ANESTH PAIN M, V32, P67, DOI 10.1016/j.rapm.2006.08.013
   Ng HP, 2001, CAN J ANAESTH, V48, P1102
   Paul JE, 2010, ANESTHESIOLOGY, V113, P1144, DOI 10.1097/ALN.0b013e3181f4b18
   Salinas FV, 2006, ANESTH ANALG, V102, P1234, DOI 10.1213/01.ane.0000198675.20279.81
   Saranteas T, 2011, REGION ANESTH PAIN M, V36, P399, DOI 10.1097/AAP.0b013e318220f172
   Seet E, 2006, ANAESTH INTENS CARE, V34, P25, DOI 10.1177/0310057X0603400110
   Shum CF, 2009, J ARTHROPLASTY, V24, P204, DOI 10.1016/j.arth.2007.09.014
   Singelyn FJ, 1998, ANESTH ANALG, V87, P88, DOI 10.1097/00000539-199807000-00019
   Wong CA, 2011, ANESTH ANALG, V112, P904, DOI 10.1213/ANE.0b013e31820e7c2f
   Yeung TSM, 2008, J ORTHOP SPORT PHYS, V38, P410, DOI [10.2519/jospt.2008.2657, 10.519/jospt.2008.2657]
NR 30
TC 202
Z9 223
U1 0
U2 23
PU WILEY-BLACKWELL
PI MALDEN
PA COMMERCE PLACE, 350 MAIN ST, MALDEN 02148, MA USA
SN 0001-5172
J9 ACTA ANAESTH SCAND
JI Acta Anaesthesiol. Scand.
PD MAR
PY 2012
VL 56
IS 3
BP 357
EP 364
DI 10.1111/j.1399-6576.2011.02621.x
PG 8
WC Anesthesiology
WE Science Citation Index Expanded (SCI-EXPANDED)
SC Anesthesiology
GA 894SL
UT WOS:000300446900012
PM 22221014
DA 2024-03-02
ER

PT J
AU Piper, SL
   Kim, HT
AF Piper, Samantha L.
   Kim, Hubert T.
TI Comparison of ropivacaine and bupivacaine toxicity in human articular
   chondrocytes
SO JOURNAL OF BONE AND JOINT SURGERY-AMERICAN VOLUME
LA English
DT Article
ID ARTHROSCOPIC KNEE SURGERY; IN-VITRO; CARTILAGE; CELLS
AB Background: It has been shown that bupivacaine, the most commonly used local anesthetic for postoperative intra-articular use, is cytotoxic to bovine articular chondrocytes in vitro. Ropivacaine is as effective as bupivacaine for intra-articular analgesia and has less systemic toxicity. We compared the in vitro viability of human articular chondrocytes after exposure to bupivacaine, ropivacaine, and saline solution control.
   Methods: Macroscopically normal human articular cartilage was harvested from the femoral head or tibial plateau of five patients. Full-thickness cartilage explants and cultured chondrocytes isolated from these patients were treated with 0.9% normal saline solution, 0.5% ropivacaine, or 0.5% bupivacaine for thirty minutes. Twenty-four hours after treatment, chondrocyte viability was measured with use of the LIVE/DEAD Viability/Cytotoxicity Kit for cartilage explants and with use of the CellTiter-Glo Luminescent Cell Viability Assay for cultured chondrocytes.
   Results: Chondrocyte viability in cartilage explants was significantly greater after treatment with ropivacaine as compared with bupivacaine (94.4%+/- 9.0% compared with 78%+/- 12.6%; p = 0.0004). There was no difference in viability after treatment with ropivacaine as compared with saline solution (94.4% 9.0% compared with 95.8% +/- 5.7%; p = 0.6). The viability of cultured chondrocytes was significantly greater after treatment with ropivacaine as compared with bupivacaine (63.9%+/- 19% as compared with 37.4%+/- 12% of the value in the saline solution group; p < 0.0001).
   Conclusions: In vitro, 0.5% ropivacaine is significantly less toxic than 0.5% bupivacaine in both intact human articular cartilage and chondrocyte culture.
   Clinical Relevance: Although bupivacaine is the most commonly used local anesthetic for intra-articular analgesia, the demonstrated toxicity to human articular chondrocytes is cause for concern. The present study demonstrated that ropivacaine is less chondrotoxic than bupivacaine and, therefore, may be safer for intra-articular analgesia.
C1 [Piper, Samantha L.; Kim, Hubert T.] San Francisco VA Med Ctr, San Francisco, CA USA.
C3 US Department of Veterans Affairs; Veterans Health Administration (VHA);
   San Francisco VA Medical Center
RP Piper, SL (corresponding author), 360 Frederick St 3, San Francisco, CA 94117 USA.
EM Samantha.piper@ucsf.edu; kimh@orthosurg.ucsf.edu
CR Chu CR, 2006, ARTHROSCOPY, V22, P693, DOI 10.1016/j.arthro.2006.05.006
   Convery PN, 2001, BRIT J ANAESTH, V87, P570, DOI 10.1093/bja/87.4.570
   Dogan N, 2004, J INT MED RES, V32, P513, DOI 10.1177/147323000403200509
   Feinstein DL, 2001, J NEUROSURG ANESTH, V13, P99, DOI 10.1097/00008506-200104000-00006
   Goldring MB, 2000, ARTHRITIS RHEUM-US, V43, P1916, DOI 10.1002/1529-0131(200009)43:9<1916::AID-ANR2>3.0.CO;2-I
   Gomoll AH, 2006, ARTHROSCOPY, V22, P813, DOI 10.1016/j.arthro.2006.06.006
   Jaureguito JW, 2002, ARTHROSCOPY, V18, P631, DOI 10.1053/jars.2002.32587
   Knudsen K, 1997, BRIT J ANAESTH, V78, P507, DOI 10.1093/bja/78.5.507
   Marret E, 2005, ARTHROSCOPY, V21, P313, DOI 10.1016/j.arthro.2004.11.005
   Martinsson T, 1997, INFLAMM RES, V46, P398, DOI 10.1007/s000110050210
   McClure JH, 1996, BRIT J ANAESTH, V76, P300, DOI 10.1093/bja/76.2.300
   Moiniche S, 1999, REGION ANESTH PAIN M, V24, P430, DOI 10.1016/S1098-7339(99)90010-X
   Nole R, 1985, Arthroscopy, V1, P123, DOI 10.1016/S0749-8063(85)80042-6
   Samoladas Efthimios P, 2006, J Orthop Surg Res, V1, P17, DOI 10.1186/1749-799X-1-17
   SCOTT DB, 1989, ANESTH ANALG, V69, P563, DOI 10.1213/00000539-198911000-00003
NR 15
TC 201
Z9 206
U1 1
U2 11
PU JOURNAL BONE JOINT SURGERY INC
PI NEEDHAM
PA 20 PICKERING ST, NEEDHAM, MA 02192 USA
SN 0021-9355
J9 J BONE JOINT SURG AM
JI J. Bone Joint Surg.-Am. Vol.
PD MAY
PY 2008
VL 90A
IS 5
BP 986
EP 991
DI 10.2106/JBJS.G.01033
PG 6
WC Orthopedics; Surgery
WE Science Citation Index Expanded (SCI-EXPANDED)
SC Orthopedics; Surgery
GA 297KG
UT WOS:000255615000006
PM 18451389
DA 2024-03-02
ER

PT J
AU Beaussier, M
   El'Ayoubi, H
   Schiffer, E
   Rollin, M
   Parc, Y
   Mazoit, JX
   Azizi, L
   Gervaz, P
   Rohr, S
   Biermann, C
   Lienhart, A
   Eledjam, JJ
AF Beaussier, Marc
   El'Ayoubi, Hanna
   Schiffer, Eduardo
   Rollin, Maxime
   Parc, Yann
   Mazoit, Jean-Xavier
   Azizi, Louisa
   Gervaz, Pascal
   Rohr, Serge
   Biermann, Celine
   Lienhart, Andre
   Eledjam, Jean-Jacques
TI Continuous preperitoneal infusion of ropivacaine provides effective
   analgesia and accelerates recovery after colorectal surgery - A
   randomized, double-blind, placebo-controlled study
SO ANESTHESIOLOGY
LA English
DT Article
ID BUPIVACAINE WOUND INSTILLATION; MAJOR ABDOMINAL-SURGERY; POSTOPERATIVE
   PAIN; INTRAVENOUS LIDOCAINE; INCISIONAL PAIN; COLON SURGERY; MANAGEMENT;
   EFFICACY; MORPHINE; LAPAROTOMY
AB Background: Blockade of parietal nociceptive afferents by the use of continuous wound infiltration with local anesthetics may be beneficial in a multimodal approach to postoperative pain management after major surgery. The role of continuous preperitoneal infusion of ropivacaine for pain relief and postoperative recovery after open colorectal resections was evaluated in a randomized, double-blinded, placebo-controlled trial.
   Methods: After obtaining written informed consents, a multi-holed wound catheter was placed by the surgeon in the preperitoneal space at the end of surgery in patients scheduled to undergo elective open colorectal resection by midline incision. They were thereafter randomly assigned to receive through the catheter either 0.2% ropivacaine (10-ml bolus followed by an infusion of 10 ml/h during 48 h) or the same protocol with 0.9% NaCl. In addition, all patients received patient-controlled intravenous morphine analgesia.
   Results: Twenty-one patients were evaluated in each group. Compared with preperitoneal saline, ropivacaine infusion reduced morphine consumption during the first 72 h and improved pain relief at rest during 12 h and while coughing during 48 h. Sleep quality was also better during the first two postoperative nights. Time to recovery of bowel function (74 +/- 19 vs. 105 +/- 54 h; P = 0.02) and duration of hospital stay (115 25 vs. 147 53 h; P = 0.02) were significantly reduced in the ropivacaine group. Ropivacaine plasma concentrations remained below the level of toxicity. No side effects were observed.
   Conclusions: Continuous preperitoneal administration of 0.2% ropivacaine at 10 ml/h during 48 h after open colorectal resection reduced morphine consumption, improved pain relief, and accelerated postoperative recovery.
C1 Hop St Antoine, AP HP, Dept Anesthesiol & Intens Care, F-75571 Paris, France.
   Hop St Antoine, Dept Digest Surg, F-75571 Paris, France.
   Hop St Antoine, Dept Radiol, F-75571 Paris, France.
   Univ Hosp Geneva, Dept Anesthesiol, Geneva, Switzerland.
   Univ Hosp Geneva, Dept Digest Surg, Geneva, Switzerland.
   Kremlin Bicetre Med Fac, Lab Anesthesiol, Villejuif, France.
   Univ Hosp, Dept Digest Surg, Strasbourg, France.
   Univ Hosp, Dept Anesthesiol & Intens Care, Strasbourg, France.
   Dept Anesthesiol & Intens Care DAR B, Montpellier, France.
   Univ Paris 06, Paris, France.
C3 Assistance Publique Hopitaux Paris (APHP); Sorbonne Universite; Hopital
   Universitaire Saint-Antoine - APHP; Universite Paris Cite; Hopital
   Universitaire Cochin - APHP; Hopital Universitaire Saint-Louis - APHP;
   Assistance Publique Hopitaux Paris (APHP); Sorbonne Universite; Hopital
   Universitaire Saint-Antoine - APHP; Assistance Publique Hopitaux Paris
   (APHP); Sorbonne Universite; Hopital Universitaire Saint-Antoine - APHP;
   University of Geneva; University of Geneva; CHU Strasbourg; CHU
   Strasbourg; Sorbonne Universite
RP Beaussier, M (corresponding author), Dept Anesthes & Reanimat, 184 Rue Fbg St Antonie, F-75571 Paris 12, France.
EM marc.beaussier@sat.aphp.fr
RI Eduardo, Schiffer/I-4968-2019; Rohr, Serge/AAA-7781-2022
CR ALDRETE JA, 1995, J CLIN ANESTH, V7, P89, DOI 10.1016/0952-8180(94)00001-K
   Baig MK, 2006, J AM COLL SURGEONS, V202, P297, DOI 10.1016/j.jamcollsurg.2005.10.022
   Bianconi M, 2004, ANESTH ANALG, V98, P166, DOI 10.1213/01.ANE.0000093310.47375.44
   Brennan Timothy J, 2005, Anesthesiol Clin North Am, V23, P1, DOI 10.1016/j.atc.2004.11.009
   Burm AGL, 2000, ANESTHESIOLOGY, V93, P395, DOI 10.1097/00000542-200008000-00017
   Cheong WK, 2001, BRIT J SURG, V88, P357, DOI 10.1046/j.1365-2168.2001.01717.x
   Fredman B, 2000, ANESTH ANALG, V91, P1436, DOI 10.1097/00000539-200012000-00025
   Fredman B, 2001, ANESTH ANALG, V92, P189
   Groudine SB, 1998, ANESTH ANALG, V86, P235, DOI 10.1097/00000539-199802000-00003
   HINDMARCH I, 1980, BRIT J CLIN PHARMACO, V10, P189, DOI 10.1111/j.1365-2125.1980.tb01745.x
   Holte K, 2000, BRIT J SURG, V87, P1480, DOI 10.1046/j.1365-2168.2000.01595.x
   Kehlet H, 2003, LANCET, V362, P1921, DOI 10.1016/S0140-6736(03)14966-5
   KEIFER JC, 1992, ANESTHESIOLOGY, V77, P973, DOI 10.1097/00000542-199211000-00021
   Knudsen K, 1997, BRIT J ANAESTH, V78, P507, DOI 10.1093/bja/78.5.507
   Koppert W, 2004, ANESTH ANALG, V98, P1050, DOI 10.1213/01.ANE.0000104582.71710.EE
   LEVACK ID, 1986, BRIT J ANAESTH, V58, P615, DOI 10.1093/bja/58.6.615
   Liu SS, 2006, J AM COLL SURGEONS, V203, P914, DOI 10.1016/j.jamcollsurg.2006.08.007
   Liu SS, 2004, REGION ANESTH PAIN M, V29, P52, DOI 10.1016/j.rapm.2003.10.019
   LIU SS, 1995, ANESTHESIOLOGY, V83, P757, DOI 10.1097/00000542-199510000-00015
   Martin TJ, 2005, ANESTHESIOLOGY, V103, P629, DOI 10.1097/00000542-200509000-00028
   Peles S, 2004, J PHYSIOL-LONDON, V560, P291, DOI 10.1113/jphysiol.2004.069070
   Rawal N, 2006, EUR J ANAESTH, V19, P1
   Ready LB, 1999, REGION ANESTH PAIN M, V24, P499, DOI 10.1016/S1098-7339(99)90038-X
   Rosenberg PH, 2004, REGION ANESTH PAIN M, V29, P564, DOI 10.1016/j.rapm.2004.08.003
   Scott AM, 1996, SURGERY, V120, P688, DOI 10.1016/S0039-6060(96)80018-3
   Vintar N, 2002, CAN J ANAESTH, V49, P481, DOI 10.1007/BF03017925
   Werawatganon T, 2005, COCHRANE DB SYST REV, V1
   Wheatley GH, 2005, J THORAC CARDIOV SUR, V130, P464, DOI 10.1016/j.jtcvs.2005.02.011
   White PF, 2005, ANESTH ANALG, V101, pS5, DOI 10.1213/01.ANE.0000177099.28914.A7
   White PF, 2003, ANESTHESIOLOGY, V99, P918, DOI 10.1097/00000542-200310000-00026
   Zohar E, 2001, ANESTH ANALG, V93, P482, DOI 10.1097/00000539-200108000-00048
   Zutshi M, 2005, AM J SURG, V189, P268, DOI 10.1016/j.amjsurg.2004.11.012
NR 32
TC 201
Z9 207
U1 0
U2 18
PU LIPPINCOTT WILLIAMS & WILKINS
PI PHILADELPHIA
PA 530 WALNUT ST, PHILADELPHIA, PA 19106-3621 USA
SN 0003-3022
J9 ANESTHESIOLOGY
JI Anesthesiology
PD SEP
PY 2007
VL 107
IS 3
BP 461
EP 468
DI 10.1097/01.anes.0000278903.91986.19
PG 8
WC Anesthesiology
WE Science Citation Index Expanded (SCI-EXPANDED)
SC Anesthesiology
GA 208CK
UT WOS:000249297200015
PM 17721249
OA Bronze, Green Published
DA 2024-03-02
ER

PT J
AU Ilfeld, BM
   Morey, TE
   Wang, RD
   Enneking, FK
AF Ilfeld, BM
   Morey, TE
   Wang, RD
   Enneking, FK
TI Continuous popliteal sciatic nerve block for postoperative pain control
   at home
SO ANESTHESIOLOGY
LA English
DT Article; Proceedings Paper
CT Annual Meeting of the American-Society-of-Anesthesiologists
CY OCT 13-17, 2001
CL NEW ORLEANS, LOUISIANA
SP Amer Soc Anesthesiologists
ID PATIENT-CONTROLLED TECHNIQUES; AMBULATORY SURGERY; ANALGESIA; FOSSA;
   ARTHROPLASTY; ANESTHESIA; INFUSION; SHEATH
AB Background: This randomized double-blinded, placebo-controlled study investigated the efficacy of patient-controlled regional analgesia using a sciatic perineural catheter in the popliteal fossa and a portable infusion pump for outpatients having moderately painful, lower extremity orthopedic surgery.
   Methods: Preoperatively, patients (n = 30) received a sciatic nerve block and perineural catheter in the popliteal fossa. Postoperatively, patients were discharged with both oral opioids and a portable infusion pump delivering study solution (0.2% ropivacaine or 0.9% saline) via the catheter for 3 days. investigators and patients were blinded to random group assignment. Daily end-points included pain scores, opioid use and side effects, sleep quality, and symptoms of catheter- or local anesthetic-related complications.
   Results. Ropivacaine (n = 15) infusion significantly reduced pain compared with saline (n = 15) infusion (P < 0.001). For example, the average pain at rest (scale: 0-10) on postoperative day 1 (median, 25(th)-75(th) percentile) was 4.0 (3.5-5-5) for the saline group, versus 0.0 (0.0-0.0) for the ropivacaine group (P < 0.001). Oral opioid use and related side effects were significantly decreased in the ropivacaine group. For example, on postoperative day 1, median tablet consumption was 8.0 (5.0-10.0) and 0.0 (0.0-0.0) for the saline and ropivacaine groups, respectively (P < 0.001). Sleep disturbance scores were more than 10-fold greater for saline administration than for ropivacaine infusion (P < 0.001). Overall satisfaction was significantly greater in the ropivacaine group. Other than two inadvertent catheter dislodgements, no catheter- or local anesthetic-related complications occurred.
   Conclusions: After moderately painful orthopedic surgery of the lower extremity, ropivacaine infusion using a portable mechanical pump and a popliteal sciatic perineural catheter at home decreased pain, opioid use and related side effects, sleep disturbances, and improved overall satisfaction.
C1 Univ Florida, Coll Med, Dept Anesthesiol, Gainesville, FL 32610 USA.
   Univ Florida, Coll Med, Dept Orthopaed & Rehabil, Gainesville, FL 32610 USA.
   Mayo Clin Jacksonville, Dept Anesthesiol, Jacksonville, FL 32224 USA.
C3 State University System of Florida; University of Florida; State
   University System of Florida; University of Florida; Mayo Clinic
RP Enneking, FK (corresponding author), Univ Florida, Coll Med, Dept Anesthesiol, POB 100254, Gainesville, FL 32610 USA.
OI Morey, Timothy/0000-0003-2922-8984; Ilfeld, Brian/0000-0002-6144-3273
CR Bouaziz H, 1996, REGION ANESTH, V21, P490
   CHELLY JE, 2001, AM J ANESTHESIOL, V28, P192
   Hadzic A, 1998, ANESTHESIOLOGY, V88, P1480, DOI 10.1097/00000542-199806000-00010
   Ilfeld BM, 2002, ANESTHESIOLOGY, V96, P1297, DOI 10.1097/00000542-200206000-00006
   Ilfeld BM, 2002, REGION ANESTH PAIN M, V27, P100, DOI 10.1053/rapm.2002.28282
   KEHLET H, 1993, ANESTH ANALG, V77, P1048
   Klein SM, 1999, ANESTHESIOLOGY, V91, P563, DOI 10.1097/00000542-199908000-00034
   Rawal N, 1997, ACTA ANAESTH SCAND, V41, P1017, DOI 10.1111/j.1399-6576.1997.tb04829.x
   Rongstad K, 1996, FOOT ANKLE INT, V17, P378, DOI 10.1177/107110079601700704
   RORIE DK, 1980, ANESTH ANALG, V59, P371
   Singelyn FJ, 1999, ANESTH ANALG, V89, P1216, DOI 10.1213/00000539-199911000-00024
   Singelyn FJ, 1997, ANESTH ANALG, V84, P383, DOI 10.1097/00000539-199702000-00027
   Singelyn FJ, 2001, ANESTH ANALG, V92, P455, DOI 10.1213/00000539-200102000-00033
   Singelyn FJ, 2000, ANESTH ANALG, V91, P176
   Sitzman BT, 2001, REGION ANESTH PAIN M, V26, P246, DOI 10.1053/rapm.2001.22587
   Vloka JD, 1997, ANESTH ANALG, V84, P387, DOI 10.1097/00000539-199702000-00028
   Vloka JD, 1998, ANESTHESIOLOGY, V88, P1408, DOI 10.1097/00000542-199805000-00039
   Vloka JD, 1996, REGION ANESTH, V21, P414
   Vloka JD, 2001, ANESTH ANALG, V92, P215, DOI 10.1097/00000539-200101000-00041
NR 19
TC 192
Z9 196
U1 0
U2 9
PU LIPPINCOTT WILLIAMS & WILKINS
PI PHILADELPHIA
PA 530 WALNUT ST, PHILADELPHIA, PA 19106-3621 USA
SN 0003-3022
J9 ANESTHESIOLOGY
JI Anesthesiology
PD OCT
PY 2002
VL 97
IS 4
BP 959
EP 965
DI 10.1097/00000542-200210000-00031
PG 7
WC Anesthesiology
WE Conference Proceedings Citation Index - Science (CPCI-S); Science Citation Index Expanded (SCI-EXPANDED)
SC Anesthesiology
GA 600UH
UT WOS:000178409800030
PM 12357165
OA Green Published, Bronze
DA 2024-03-02
ER

PT J
AU Brummett, CM
   Hong, EK
   Janda, AM
   Amodeo, FS
   Lydic, R
AF Brummett, Chad M.
   Hong, Elizabeth K.
   Janda, Allison M.
   Amodeo, Francesco S.
   Lydic, Ralph
TI Perineural Dexmedetomidine Added to Ropivacaine for Sciatic Nerve Block
   in Rats Prolongs the Duration of Analgesia by Blocking the
   Hyperpolarization-activated Cation Current
SO ANESTHESIOLOGY
LA English
DT Article
ID PERIPHERAL-NERVE; CLONIDINE; BUPIVACAINE; LIDOCAINE; ANTINOCICEPTION;
   INHIBITION; ANESTHESIA; MECHANISM; AGONISTS
AB Background: The current study was designed to test the hypothesis that the increased duration of analgesia caused by adding dexmedetomidine to local anesthetic results from blockade of the hyperpolarization-activated cation (I-h) current.
   Methods: In this randomized, blinded, controlled study, the analgesic effects of peripheral nerve blocks using 0.5% ropivacaine alone or 0.5% ropivacaine plus dexmedetomidine ( 34 mu M or 6 mu g/kg) were assessed with or without the pretreatment of alpha(1)- and alpha(2)-adrenoceptor antagonists (prazosin and idazoxan, respectively) and antagonists and agonists of the I-h current (ZD 7288 and forskolin, respectively). Sciatic nerve blocks were performed, and analgesia was measured by paw withdrawal latency to a thermal stimulus every 30 min for 300 min postblock.
   Results: The analgesic effect of dexmedetomidine added to ropivacaine was not reversed by either prazosin or idazoxan. There were no additive or attenuated effects from the pretreatment with ZD 7288 (I-h current blocker) compared with dexmedetomidine added to ropivacaine. When forskolin was administered as a pretreatment to ropivacaine plus dexmedetomidine, there were statistically significant reductions in duration of analgesia at time points 90-180 min (P < 0.0001 for each individual comparison). The duration of blockade for the forskolin (768 mu M) followed by ropivacaine plus dexmedetomidine group mirrored the pattern of the ropivacaine alone group, thereby implying a reversal effect.
   Conclusion: Dexmedetomidine added to ropivacaine caused approximately a 75% increase in the duration of analgesia, which was reversed by pretreatment with an I-h current enhancer. The analgesic effect of dexmedetomidine was not reversed by an alpha(2)-adrenoceptor antagonist.
C1 [Brummett, Chad M.] Univ Michigan, Dept Anesthesiol, Div Pain Med, Ann Arbor, MI 48109 USA.
   [Hong, Elizabeth K.; Janda, Allison M.] Univ Michigan, Sch Med, Ann Arbor, MI USA.
C3 University of Michigan System; University of Michigan; University of
   Michigan System; University of Michigan
RP Brummett, CM (corresponding author), Univ Michigan Hlth Syst, Dept Anesthesiol, Div Pain Med, 7433 Med Sci Bldg 1,1150 W Med Ctr Dr, Ann Arbor, MI 48109 USA.
EM cbrummet@umich.edu
RI Janda, Allison/AAV-6671-2020; Lydic, Ralph/O-9396-2014
OI Janda, Allison/0000-0001-5080-5630; Lydic, Ralph/0000-0002-2686-251X;
   Brummett, Chad/0000-0003-0974-7242
FU National Center for Research Resources (National Institutes of Health,
   Bethesda, Maryland) [UL1RR024986]; Foundation for Anesthesia Education
   and Research Fellowship (Rochester, Minnesota); National Institutes of
   Health [HL-40881, HL-65272]; Department of Anesthesiology, University of
   Michigan; FAER
FX Received from the Department of Anesthesiology, University of Michigan,
   Ann Arbor, Michigan. Submitted for publication December 30, 2010.
   Accepted for publication April 6, 2011. Dr. Brummett is supported by
   grant UL1RR024986 from the National Center for Research Resources
   (National Institutes of Health, Bethesda, Maryland). Ms. Hong was
   supported by the Foundation for Anesthesia Education and Research
   Fellowship (Rochester, Minnesota). Dr. Lydic is supported by National
   Institutes of Health grants HL-40881 and HL-65272. Additional support
   from the Department of Anesthesiology, University of Michigan. The
   content is solely the responsibility of the authors and does not
   necessarily represent the official views of National Center for Research
   Resources or the National Institutes of Health. The University of
   Michigan has filed for a patent application covering the subject matter
   of this publication. Brummett CM, Inventor; The Regents of the
   University of Michigan, Assignee; Anesthetic Methods and Compositions;
   US patent application US 12/791,506; June 1, 2010.; One or more authors
   of this peer-reviewed article have been supported by FAER. In
   conjunction with the FAER 25th anniversary, articles and editorials in
   ANESTHESIOLOGY October 2011 issue celebrate the accomplishments of FAER.
   For additional information visit www.FAER.org.
CR Apfelbaum JL, 2004, ANESTH ANALG, V99, P699, DOI 10.1213/01.ANE.0000133143.60584.38
   Bekker A, 2005, NEUROSURGERY, V57, P1, DOI 10.1227/01.NEU.0000163476.42034.A1
   Brummett CM, 2008, ANESTHESIOLOGY, V109, P502, DOI 10.1097/ALN.0b013e318182c26b
   Brummett CM, 2010, REGION ANESTH PAIN M, V35, P427, DOI 10.1097/AAP.0b013e3181ef4cf0
   Brummett CM, 2009, ANESTHESIOLOGY, V111, P1111, DOI 10.1097/ALN.0b013e3181bbcc26
   BUTTERWORTH JF, 1993, ANESTH ANALG, V76, P295
   Casati A, 2000, Minerva Anestesiol, V66, P39
   Casati A, 1999, BRIT J ANAESTH, V83, P872, DOI 10.1093/bja/83.6.872
   Dalle C, 2001, MUSCLE NERVE, V24, P254, DOI 10.1002/1097-4598(200102)24:2<254::AID-MUS110>3.0.CO;2-#
   Dirig DM, 1997, J NEUROSCI METH, V76, P183, DOI 10.1016/S0165-0270(97)00097-6
   El-Hennawy AM, 2009, BRIT J ANAESTH, V103, P268, DOI 10.1093/bja/aep159
   ELEDJAM JJ, 1991, CAN J ANAESTH, V38, P870, DOI 10.1007/BF03036962
   Elhakim M, 2010, ACTA ANAESTH SCAND, V54, P703, DOI 10.1111/j.1399-6576.2009.02199.x
   Erne-Brand F, 1999, EUR J PHARMACOL, V383, P1, DOI 10.1016/S0014-2999(99)00620-2
   Esmaoglu A, 2010, ANESTH ANALG, V111, P1548, DOI 10.1213/ANE.0b013e3181fa3095
   FISHER B, 1991, EUR J PHARMACOL, V192, P221, DOI 10.1016/0014-2999(91)90046-S
   GAUMANN D, 1992, ANESTH ANALG, V75, P69
   GAUMANN DM, 1992, ANESTH ANALG, V74, P719
   GAUMANN DM, 1994, PHARMACOLOGY, V48, P21, DOI 10.1159/000139158
   Gerlach AT, 2009, ANN PHARMACOTHER, V43, P2064, DOI 10.1345/aph.1M310
   Kanazi GE, 2006, ACTA ANAESTH SCAND, V50, P222, DOI 10.1111/j.1399-6576.2006.00919.x
   Kosugi T, 2010, BRIT J PHARMACOL, V160, P1662, DOI 10.1111/j.1476-5381.2010.00833.x
   Kroin JS, 2004, ANESTHESIOLOGY, V101, P488, DOI 10.1097/00000542-200408000-00031
   LAURENZA A, 1989, TRENDS PHARMACOL SCI, V10, P442, DOI 10.1016/S0165-6147(89)80008-2
   Lydic R, 2007, SLEEP PAIN, P99
   McCartney CIL, 2007, REGION ANESTH PAIN M, V32, P330, DOI 10.1016/j.rapm.2007.02.010
   Nazarian A, 2008, BRIT J PHARMACOL, V155, P1117, DOI 10.1038/bjp.2008.341
   Obayah GM, 2010, EUR J ANAESTH, V27, P280, DOI 10.1097/EJA.0b013e3283347c15
   Pöpping DM, 2009, ANESTHESIOLOGY, V111, P406, DOI 10.1097/ALN.0b013e3181aae897
   Riazi S, 2008, BRIT J ANAESTH, V101, P549, DOI 10.1093/bja/aen229
   Saadawy I, 2009, ACTA ANAESTH SCAND, V53, P251, DOI 10.1111/j.1399-6576.2008.01818.x
   SABBE MB, 1994, ANESTHESIOLOGY, V80, P1057, DOI 10.1097/00000542-199405000-00015
   Schnaider Taylor Brandão, 2005, Rev. Bras. Anestesiol., V55, P525, DOI 10.1590/S0034-70942005000500007
   Shirasaka T, 2007, ANESTHESIOLOGY, V107, P605, DOI 10.1097/01.anes.0000281916.65365.4e
   SINGELYN FJ, 1992, REGION ANESTH, V17, P148
   Vieira Antônio Mauro, 2004, Rev. Bras. Anestesiol., V54, P473, DOI 10.1590/S0034-70942004000400003
NR 36
TC 191
Z9 231
U1 0
U2 16
PU LIPPINCOTT WILLIAMS & WILKINS
PI PHILADELPHIA
PA TWO COMMERCE SQ, 2001 MARKET ST, PHILADELPHIA, PA 19103 USA
SN 0003-3022
EI 1528-1175
J9 ANESTHESIOLOGY
JI Anesthesiology
PD OCT
PY 2011
VL 115
IS 4
BP 836
EP 843
DI 10.1097/ALN.0b013e318221fcc9
PG 8
WC Anesthesiology
WE Science Citation Index Expanded (SCI-EXPANDED)
SC Anesthesiology
GA 822VX
UT WOS:000295079500025
PM 21666435
OA Bronze, Green Accepted
DA 2024-03-02
ER

PT J
AU Bussières, G
   Jacques, C
   Lainay, O
   Beauchamp, G
   Leblond, A
   Cadoré, JL
   Desmaizières, LM
   Cuvelliez, SG
   Troncy, E
AF Bussieres, G.
   Jacques, C.
   Lainay, O.
   Beauchamp, G.
   Leblond, A.
   Cadore, J. -L.
   Desmaizieres, L. -M.
   Cuvelliez, S. G.
   Troncy, E.
TI Development of a composite orthopaedic pain scale in horses
SO RESEARCH IN VETERINARY SCIENCE
LA English
DT Article
DE horse; acute orthopaedic pain; experimental model; behaviour;
   physiological parameters; validation
ID ARTHROSCOPIC SURGERY; POSTOPERATIVE PAIN; HINDLIMB LAMENESS; DETOMIDINE;
   ENDOCRINE; ANESTHESIA; XYLAZINE; BEHAVIOR; MORPHINE; STRESS
AB This study addresses development and validation of a composite multifactorial pain scale (CPS) in an experimental equine model of acute orthopaedic pain. Eighteen horses were allocated to control (sedation with/without epidural analgesia - mixture of morphine, ropivacaine, detomidine and ketamine) and experimental groups: amphotericin-B injection in the tarsocrural joint induced pain and analgesia was either i.v. phenylbutazone administered post-induction of synovitis, or pre-emptive epidural mixture, or a pre-emptive combination of the 2. Inter- and intra-observer reproducibility was good (0.8 < K < 1). The key specific and sensitive behavioural indices were response to palpation of the painful area, posture, and, of lesser value, pawing on the floor, kicking at abdomen and head movement. Of particular interest was the statistical correlation observed between the CPS and both non-invasive blood pressure (P < 0.0001) and blood cortisol (P < 0.002). This study established the value of some behavioural and physiological criteria in determining equine orthopaedic pain intensity and clearly demonstrated that pre-emptive, multimodal analgesia provided better management than the two other protocols tested. (C) 2007 Elsevier Ltd. All rights reserved.
C1 [Bussieres, G.; Beauchamp, G.; Cuvelliez, S. G.; Troncy, E.] Univ Montreal, Fac Vet Med, Dept Vet Biomed GREPAQ, Anaesthesiol Pharmacol Unit, St Hyacinthe, PQ J2S 7C6, Canada.
   [Jacques, C.; Lainay, O.; Leblond, A.; Cadore, J. -L.; Desmaizieres, L. -M.] Ecole Natl Vet Lyon, Equine Dept, Marcy Letoile, France.
C3 Universite de Montreal; VetAgro Sup
RP Troncy, E (corresponding author), Univ Montreal, Fac Vet Med, Dept Vet Biomed GREPAQ, Anaesthesiol Pharmacol Unit, CP 5000, St Hyacinthe, PQ J2S 7C6, Canada.
EM eric.troncy@umontreal.ca
RI Leblond, Agnes/G-8972-2012; Troncy, Eric/J-6650-2013
OI LEBLOND, AGNES/0000-0001-9136-4544; Bussieres,
   Genevieve/0000-0003-4972-7692; Troncy, Eric/0000-0003-0209-5261
CR Ashley FH, 2005, EQUINE VET J, V37, P565, DOI 10.2746/042516405775314826
   Beech J, 1999, EQUINE MED SURG, V2, P1951
   CASEY RA, 2004, WELFARE HORSES, P19
   CHAMBERS JP, 1993, RES VET SCI, V54, P52, DOI 10.1016/0034-5288(93)90010-D
   Craig AD, 2003, ANNU REV NEUROSCI, V26, P1, DOI 10.1146/annurev.neuro.26.041002.131022
   DYBDAL NO, 1994, J AM VET MED ASSOC, V204, P627
   Dzikiti TB, 2003, J VET MED A, V50, P190, DOI 10.1046/j.1439-0442.2003.00523.x
   Flecknell P.A., 2000, Pain Management in Animals, P1, DOI DOI 10.1016/B978-0-7020-1767-4.50004-7
   Goodrich LR, 2002, VET SURG, V31, P232, DOI 10.1053/jvet.2002.32436
   GREENE SA, 1987, AM J VET RES, V48, P676
   Hansen B, 1997, SEMIN VET MED SURG, V12, P61, DOI 10.1016/S1096-2867(97)80003-5
   Hillyer MH, 1992, EQUINE VET EDUC, V4, P131, DOI DOI 10.1111/j.2042-3292.1992.tb01595.x
   Holton LL, 1998, J SMALL ANIM PRACT, V39, P469, DOI 10.1111/j.1748-5827.1998.tb03681.x
   Hubbell JAE, 1999, EQUINE VET EDUC, V11, P160, DOI 10.1111/j.2042-3292.1999.tb00938.x
   Juarbe-Díaz SV, 1998, EQUINE VET J, V30, P424, DOI 10.1111/j.2042-3306.1998.tb04513.x
   LACOUMENTA S, 1987, CLIN PHYSIOL, V7, P455, DOI 10.1111/j.1475-097X.1987.tb00188.x
   LAINAY P, 2001, THESIS LYON
   Lerche E., 1993, Point Veterinaire, V25, P63
   Levy M, 1999, COMP CONT EDUC PRACT, V21, P766
   MCCARTHY RN, 1993, J EQUINE VET SCI, V13, P216, DOI 10.1016/S0737-0806(06)81015-4
   Molony V, 1997, J ANIM SCI, V75, P266
   Muir WW, 2005, EQUINE VET J, V37, P98, DOI 10.2746/0425164054223831
   PELOSO JG, 1993, AM J VET RES, V54, P1527
   Price J, 2003, VET ANAESTH ANALG, V30, P124, DOI 10.1046/j.1467-2995.2003.00139.x
   Price J, 2002, VET REC, V151, P570, DOI 10.1136/vr.151.19.570
   Pritchett LC, 2003, APPL ANIM BEHAV SCI, V80, P31, DOI 10.1016/S0168-1591(02)00205-8
   Raekallio M, 1997, VET SURG, V26, P150, DOI 10.1111/j.1532-950X.1997.tb01478.x
   Rédua MA, 2002, VET ANAESTH ANALG, V29, P200, DOI 10.1046/j.1467-2995.2002.00083.x
   Rietmann TR, 2004, J VET MED A, V51, P218, DOI 10.1111/j.1439-0442.2004.00627.x
   ROBERTSON SA, 1987, EQUINE VET J, V19, P288, DOI 10.1111/j.2042-3306.1987.tb01413.x
   ROBERTSON SA, 1990, EQUINE VET J, V22, P313, DOI 10.1111/j.2042-3306.1990.tb04279.x
   SOJKA JE, 1995, VET CLIN N AM-EQUINE, V11, P415, DOI 10.1016/S0749-0739(17)30308-5
   Stashak T. S., 2002, ADAMS LAMENESS HORSE, P113
   Sysel AM, 1996, VET SURG, V25, P511, DOI 10.1111/j.1532-950X.1996.tb01452.x
   TRAYNOR C, 1981, BRIT J ANAESTH, V53, P153, DOI 10.1093/bja/53.2.153
   Wolf L, 2002, VET CLIN N AM-EQUINE, V18, P107, DOI 10.1016/S0749-0739(01)00005-0
NR 36
TC 184
Z9 190
U1 0
U2 60
PU ELSEVIER SCI LTD
PI OXFORD
PA THE BOULEVARD, LANGFORD LANE, KIDLINGTON, OXFORD OX5 1GB, OXON, ENGLAND
SN 0034-5288
J9 RES VET SCI
JI Res. Vet. Sci.
PD OCT
PY 2008
VL 85
IS 2
BP 294
EP 306
DI 10.1016/j.rvsc.2007.10.011
PG 13
WC Veterinary Sciences
WE Science Citation Index Expanded (SCI-EXPANDED)
SC Veterinary Sciences
GA 333YA
UT WOS:000258188300016
PM 18061637
DA 2024-03-02
ER

PT J
AU Groban, L
   Deal, DD
   Vernon, JC
   James, RL
   Butterworth, J
AF Groban, L
   Deal, DD
   Vernon, JC
   James, RL
   Butterworth, J
TI Cardiac resuscitation after incremental overdosage with lidocaine,
   bupivacaine, levobupivacaine, and ropivacaine in anesthetized dogs
SO ANESTHESIA AND ANALGESIA
LA English
DT Article; Proceedings Paper
CT 74th Congress of the International-Anesthesia-Research-Society
CY MAR 10-14, 2000
CL HONOLULU, HI
SP Int Anesthesia Res Soc
ID CENTRAL-NERVOUS-SYSTEM; VENOUS PLASMA-LEVELS; STEREOSELECTIVE BLOCK;
   TOXICITY; CARDIOTOXICITY; ARRHYTHMIAS; EPINEPHRINE; ETIDOCAINE; ARTERIAL
AB There is no information comparing the ability to reverse the cardiotoxic effects associated with incremental overdosage of bupivacaine (BUP) to levobupivacaine (LBUP), ropivacaine (ROP), or lidocaine (LIDO). Open-chest dogs were randomized to receive incremental escalating infusions of BUP, LBUP, ROP, and LIDO to the point of cardiovascular collapse (mean arterial pressure [MAP] less than or equal to 45 mm Hg). Hypotension and arrhythmias were treated with epinephrine, open-chest massage, and advanced cardiac life support protocols, respectively. Outcomes were defined as the following: successful (stable rhythm and MAP greater than or equal to 55 mm Hg for 20 min), successful with continued therapy (stable rhythm and MAP <55 mm Hg after 20 min), or death. Continued therapy was required in 86% of LIDO dogs compared with only 10%-30% of the other dogs (P < 0.002). Mortality from BUP, LBUP, ROP, and LIDO was 50%, 30%, 10%, and 0%, respectively. Myocardial depression was primarily responsible for the profound hypotension, as the occurrence of lethal arrhythmias preceding resuscitation was not different among local anesthetics. Epinephrine-induced ventricular fibrillation occurred more frequently in BUP-intoxicated dogs than in dogs given LIDO or ROP (P < 0.05). The un bound plasma concentrations at collapse were larger for ROP, 19.8 <mu>g/mL (10-39 mug/mL), compared with BUP, 5.7 mug/mL (3-11 mug/mL); whereas the concentrations of LBUP, 9.4 mug/mL (5-18 mug/mL) and BUP were not significantly different from each other.
C1 Wake Forest Univ, Bowman Gray Sch Med, Dept Anesthesiol, Winston Salem, NC 27157 USA.
C3 Wake Forest University; Wake Forest Baptist Medical Center
RP Groban, L (corresponding author), Wake Forest Univ, Bowman Gray Sch Med, Dept Anesthesiol, Med Ctr Blvd, Winston Salem, NC 27157 USA.
EM lgroban@wfubmc.edu
OI Groban, Leanne/0000-0001-8934-7358
CR ABERG G, 1972, ACTA PHARMACOL TOX, V31, P273, DOI 10.1111/j.1600-0773.1972.tb00683.x
   Ala-Kokko TI, 2000, ACTA ANAESTH SCAND, V44, P623, DOI 10.1034/j.1399-6576.2000.00522.x
   ALBRIGHT GA, 1979, ANESTHESIOLOGY, V51, P285, DOI 10.1097/00000542-197910000-00001
   *AM HEART ASS, 1997, TXB ADV CARD LIF SUP
   BERNARDS CM, 1989, ANESTHESIOLOGY, V71, P711, DOI 10.1097/00000542-198911000-00014
   CHADWICK HS, 1985, ANESTHESIOLOGY, V63, P385, DOI 10.1097/00000542-198510000-00007
   COYLE DE, 1987, J PHARMACOL EXP THER, V242, P1001
   COYLE DE, 1994, ANESTH ANALG, V79, P335
   ERICSON AC, 1996, INT MONIT REG ANESTH, V8, P51
   FELDMAN HS, 1991, ANESTH ANALG, V73, P373
   FELDMAN HS, 1989, ANESTH ANALG, V69, P794
   Groban L, 2000, ANESTH ANALG, V91, P1103, DOI 10.1097/00000539-200011000-00011
   HEAVNER JE, 1995, ANESTH ANALG, V80, P1134, DOI 10.1097/00000539-199506000-00011
   Huang YF, 1998, ANESTH ANALG, V86, P797, DOI 10.1097/00000539-199804000-00023
   Igarashi T, 1998, ACTA ANAESTH SCAND, V42, P698, DOI 10.1111/j.1399-6576.1998.tb05304.x
   KASTEN GW, 1985, ANESTH ANALG, V64, P491
   KASTEN GW, 1986, ANESTH ANALG, V65, P1029
   Kopacz DJ, 1999, ANESTH ANALG, V89, P1027, DOI 10.1097/00000539-199910000-00038
   KOTELKO DM, 1984, ANESTHESIOLOGY, V60, P10, DOI 10.1097/00000542-198401000-00004
   LIU P, 1982, ANESTH ANALG, V61, P317
   LYNCH C, 1986, ANESTH ANALG, V65, P551
   MAZOIT JX, 1988, ANESTH ANALG, V67, P961
   McCaslin PP, 2000, ANESTH ANALG, V91, P82, DOI 10.1097/00000539-200007000-00016
   MOLLER R, 1990, ANESTHESIOLOGY, V72, P322, DOI 10.1097/00000542-199002000-00019
   MOORE DC, 1980, ANESTHESIOLOGY, V53, P259, DOI 10.1097/00000542-198009000-00020
   MOORE DC, 1976, ANESTH ANALG, V55, P763
   MOORE DC, 1976, ANESTHESIOLOGY, V45, P39, DOI 10.1097/00000542-197607000-00008
   Morrison SG, 2000, ANESTH ANALG, V90, P1308, DOI 10.1097/00000539-200006000-00009
   REIZ S, 1986, BRIT J ANAESTH, V58, P736, DOI 10.1093/bja/58.7.736
   REUTER H, 1983, NATURE, V301, P569, DOI 10.1038/301569a0
   ROSEN MA, 1985, ANESTH ANALG, V64, P1089
   Ruetsch YA, 1999, ANESTHESIOLOGY, V90, P1784, DOI 10.1097/00000542-199906000-00040
   Santos AC, 2000, ANESTH ANALG, V90, pU180
   SCOTT DB, 1989, ANESTH ANALG, V69, P563, DOI 10.1213/00000539-198911000-00003
   TANZ RD, 1984, ANESTH ANALG, V63, P549
   VALENZUELA C, 1995, BIOPHYS J, V69, P418, DOI 10.1016/S0006-3495(95)79914-3
   VALENZUELA C, 1995, CIRCULATION, V92, P3014, DOI 10.1161/01.CIR.92.10.3014
NR 37
TC 181
Z9 201
U1 0
U2 7
PU LIPPINCOTT WILLIAMS & WILKINS
PI PHILADELPHIA
PA TWO COMMERCE SQ, 2001 MARKET ST, PHILADELPHIA, PA 19103 USA
SN 0003-2999
J9 ANESTH ANALG
JI Anesth. Analg.
PD JAN
PY 2001
VL 92
IS 1
BP 37
EP 43
PG 7
WC Anesthesiology
WE Science Citation Index Expanded (SCI-EXPANDED); Conference Proceedings Citation Index - Science (CPCI-S)
SC Anesthesiology
GA 386DF
UT WOS:000166044300008
PM 11133597
DA 2024-03-02
ER

PT J
AU Kulhari, S
   Bharti, N
   Bala, I
   Arora, S
   Singh, G
AF Kulhari, S.
   Bharti, N.
   Bala, I.
   Arora, S.
   Singh, G.
TI Efficacy of pectoral nerve block <i>versus</i> thoracic paravertebral
   block for postoperative analgesia after radical mastectomy: a randomized
   controlled trial
SO BRITISH JOURNAL OF ANAESTHESIA
LA English
DT Article; Proceedings Paper
CT 13th Congress of
   Asian-and-Oceanic-Society-of-Regional-Anaesthesia-and-Pain-Medicine
CY JAN, 2015
CL Bangkok, THAILAND
SP Asain & Ocean Soc Reg Anaesthesia & Pain Med
DE anaesthesia technique, paravertebral block, pectoral nerve block;
   postoperative analgesia; radical mastectomy
ID BREAST-CANCER SURGERY; GENERAL-ANESTHESIA; SAFETY
AB Background: Pectoral nerve (PecS) block is a recently introduced technique for providing surgical anaesthesia and postoperative analgesia during breast surgery. The present study was planned to compare the efficacy and safety of ultrasound-guided PecS II block with thoracic paravertebral block (TPVB) for postoperative analgesia after modified radical mastectomy.
   Methods: Forty adult female patients undergoing radical mastectomy were randomly allocated into two groups. Group 1 patients received a TPVB with ropivacaine 0.5%, 25 ml, whereas Group 2 patents received a PecS II block using same volume of ropivacaine 0.5% before induction of anaesthesia. Patient-controlled morphine analgesia was used for postoperative pain relief.
   Results: The duration of analgesia was significantly prolonged in patients receiving the PecS II block compared with TPVB [mean (sD), 294.5 (52.76) vs 197.5 (31.35) min in the PecS II and TPVB group, respectively; P<0.0001]. The 24 h morphine consumption was also less in the PecS II block group [mean (SD), 3.90 (0.79) us 5.30 (0.98) mg in PecS II and TPVB group, respectively; P<0.0001]. Postoperative pain scores were lower in the PecS II group compared with the TVPB group in the initial 2 h after surgery [median (IQR), 2 (2-2.5) vs 4 (3-4) in the Pecs II and TPVB group, respectively; P<0.0001]. Seventeen patients in the PecS II block group had T2 dermatomal spread compared with four patients in the TPVB group (P<0.001). No block-related complication was recorded.
   Conclusions: We found that the PecS II block provided superior postoperative analgesia than the TPVB in patients undergoing modified radical mastectomy without causing any adverse effect.
C1 [Kulhari, S.; Bharti, N.; Bala, I.; Arora, S.] Postgrad Inst Med Educ & Res, Dept Anaesthesia & Intens Care, Chandigarh, India.
   [Singh, G.] Postgrad Inst Med Educ & Res, Dept Surg, Chandigarh, India.
C3 Post Graduate Institute of Medical Education & Research (PGIMER),
   Chandigarh; Post Graduate Institute of Medical Education & Research
   (PGIMER), Chandigarh
RP Bharti, N (corresponding author), Postgrad Inst Med Educ & Res, Dept Anaesthesia & Intens Care, Chandigarh, India.
EM bhartineerja@yahoo.com
OI Bharti, Neerja/0000-0002-3075-8109
CR Arunakul Preeyaphan, 2010, J Med Assoc Thai, V93 Suppl 7, pS149
   Bashandy GMN, 2015, REGION ANESTH PAIN M, V40, P68, DOI 10.1097/AAP.0000000000000163
   Blanco R, 2012, REV ESP ANEST REANIM, V59, P470, DOI 10.1016/j.redar.2012.07.003
   Blanco R, 2011, ANAESTHESIA, V66, P847, DOI 10.1111/j.1365-2044.2011.06838.x
   Boughey JC, 2009, AM J SURG, V198, P720, DOI 10.1016/j.amjsurg.2008.11.043
   Fecho K, 2009, PAIN MED, V10, P708, DOI 10.1111/j.1526-4637.2009.00611.x
   Kairaluoma PM, 2004, ANESTH ANALG, V99, P1837, DOI 10.1213/01.ANE.0000136775.15566.87
   Moller JF, 2007, ANESTH ANALG, V105, P1848, DOI 10.1213/01.ane.0000286135.21333.fd
   Naja Z, 2001, ANAESTHESIA, V56, P1184
   Ono Kazumi, 2005, Masui, V54, P1273
   Pusch F, 1999, ACTA ANAESTH SCAND, V43, P770, DOI 10.1034/j.1399-6576.1999.430714.x
   Schnabel A, 2010, BRIT J ANAESTH, V105, P842, DOI 10.1093/bja/aeq265
   Sopena-Zubiria LA, 2012, REV ESP ANEST REANIM, V59, P12, DOI 10.1016/j.redar.2011.10.001
   Terkawi AS, 2015, PAIN PHYSICIAN, V18, pE757
   Wahba SS, 2014, EGYPT J ANAESTH, V30, P129, DOI 10.1016/j.egja.2013.10.006
NR 15
TC 180
Z9 197
U1 1
U2 17
PU ELSEVIER SCI LTD
PI OXFORD
PA THE BOULEVARD, LANGFORD LANE, KIDLINGTON, OXFORD OX5 1GB, OXON, ENGLAND
SN 0007-0912
EI 1471-6771
J9 BRIT J ANAESTH
JI Br. J. Anaesth.
PD SEP
PY 2016
VL 117
IS 3
BP 382
EP 386
DI 10.1093/bja/aew223
PG 5
WC Anesthesiology
WE Science Citation Index Expanded (SCI-EXPANDED); Conference Proceedings Citation Index - Science (CPCI-S)
SC Anesthesiology
GA DU7SS
UT WOS:000382415500018
PM 27543533
OA hybrid
DA 2024-03-02
ER

PT J
AU Marhofer, D
   Kettner, SC
   Marhofer, P
   Pils, S
   Weber, M
   Zeitlinger, M
AF Marhofer, D.
   Kettner, S. C.
   Marhofer, P.
   Pils, S.
   Weber, M.
   Zeitlinger, M.
TI Dexmedetomidine as an adjuvant to ropivacaine prolongs peripheral nerve
   block: a volunteer study
SO BRITISH JOURNAL OF ANAESTHESIA
LA English
DT Article
DE anaesthetic techniques; regional; anaesthetic techniques; regional;
   brachial plexus
ID PERINEURAL DEXMEDETOMIDINE; POSTOPERATIVE ANALGESIA; ULTRASOUND
   GUIDANCE; RAT; CLONIDINE; DURATION; BUPIVACAINE; AGONISTS
AB Dexmedetomidine is an -2-receptor agonist which might be used as an additive to local anaesthetics for various regional anaesthetic techniques. We therefore designed this prospective, double-blinded, controlled volunteer study to investigate the effects of dexmedetomidine as an adjuvant to ropivacaine on peripheral nerve block.
   Ultrasound-guided ulnar nerve block (UNB) was performed in 36 volunteers with either 3 ml ropivacaine 0.75 (R), 3 ml ropivacaine 0.75 plus 20 g dexmedetomidine (RpD), or 3 ml ropivacaine 0.75 plus systemic 20 g dexmedetomidine (RsD). UNB-related sensory and motor scores were evaluated.
   Sensory onset time of UNB was not different between the study groups, whereas motor onset time was significantly faster in Group RpD when compared with the other study groups [mean (sd)] [21 (15) vs 43 (25) min in Group RsD and 47 (36) min in Group R, P0.05 Group RpD vs other groups]. The duration of sensory block was 350 (54) min in Group R, 555 (118) min in Group RpD, and 395 (40) min in Group RsD (P0.01 Group RpD vs other groups, P0.05 Group RsD vs Group R). Motor block duration was similar to the duration of sensory block.
   A profound prolongation of UNB of approximate to 60 was detected with perineural dexmedetomidine when added to 0.75 ropivacaine. The systemic administration of 20 g dexmedetomidine resulted in a prolongation of approximate to 10 during UNB with 0.75 ropivacaine.
   Eudra-CT No.: 2012-000030-19.
C1 [Marhofer, D.; Kettner, S. C.; Marhofer, P.] Med Univ Vienna, Dept Anaesthesia Intens Care Med & Pain Therapy, A-1090 Vienna, Austria.
   [Pils, S.; Weber, M.; Zeitlinger, M.] Med Univ Vienna, Dept Clin Pharmacol, A-1090 Vienna, Austria.
C3 Medical University of Vienna; Medical University of Vienna
RP Kettner, SC (corresponding author), Med Univ Vienna, Dept Anaesthesia Intens Care Med & Pain Therapy, Waehringer Guertel 18-20, A-1090 Vienna, Austria.
EM stephan.kettner@meduniwien.ac.at
RI Zeitlinger, Markus/GSN-3508-2022
OI Zeitlinger, Markus/0000-0002-1873-3953; Marhofer,
   Peter/0000-0002-1647-3780
CR Bhana N, 2000, DRUGS, V59, P263, DOI 10.2165/00003495-200059020-00012
   Brummett CM, 2008, ANESTHESIOLOGY, V109, P502, DOI 10.1097/ALN.0b013e318182c26b
   Brummett CM, 2011, ANESTHESIOLOGY, V115, P836, DOI 10.1097/ALN.0b013e318221fcc9
   Brummett CM, 2010, REGION ANESTH PAIN M, V35, P427, DOI 10.1097/AAP.0b013e3181ef4cf0
   Brummett CM, 2009, ANESTHESIOLOGY, V111, P1111, DOI 10.1097/ALN.0b013e3181bbcc26
   BUTTNER J, 1992, ANAESTHESIST, V41, P548
   Casati A, 2000, ANESTH ANALG, V91, P388, DOI 10.1097/00000539-200008000-00029
   Esmaoglu A, 2010, ANESTH ANALG, V111, P1548, DOI 10.1213/ANE.0b013e3181fa3095
   GAUMANN DM, 1992, ANESTH ANALG, V74, P719
   Grossi P, 2005, CURR OPIN ANESTHESIO, V18, P522, DOI 10.1097/01.aco.0000182562.40304.ac
   Ilfeld BM, 2011, ANESTH ANALG, V113, P904, DOI 10.1213/ANE.0b013e3182285e01
   Lönnqvist PA, 2012, PEDIATR ANESTH, V22, P421, DOI 10.1111/j.1460-9592.2012.03821.x
   Marhofer P, 1997, ANESTH ANALG, V85, P854, DOI 10.1097/00000539-199710000-00026
   Marhofer P, 2010, BRIT J ANAESTH, V104, P673, DOI 10.1093/bja/aeq086
   Marhofer P, 2010, BRIT J ANAESTH, V104, P538, DOI 10.1093/bja/aeq069
   Obayah GM, 2010, EUR J ANAESTH, V27, P280, DOI 10.1097/EJA.0b013e3283347c15
   Oda A, 2007, EUR J ANAESTH, V24, P934, DOI 10.1017/S0265021507000543
NR 17
TC 179
Z9 204
U1 0
U2 26
PU OXFORD UNIV PRESS
PI OXFORD
PA GREAT CLARENDON ST, OXFORD OX2 6DP, ENGLAND
SN 0007-0912
J9 BRIT J ANAESTH
JI Br. J. Anaesth.
PD MAR
PY 2013
VL 110
IS 3
BP 438
EP 442
DI 10.1093/bja/aes400
PG 5
WC Anesthesiology
WE Science Citation Index Expanded (SCI-EXPANDED)
SC Anesthesiology
GA 092LR
UT WOS:000315123800016
PM 23161360
OA hybrid
DA 2024-03-02
ER

PT J
AU Fassoulaki, A
   Triga, A
   Melemeni, A
   Sarantopoulos, C
AF Fassoulaki, A
   Triga, A
   Melemeni, A
   Sarantopoulos, C
TI Multimodal analgesia with gabapentin and local anesthetics prevents
   acute and chronic pain after breast surgery for cancer
SO ANESTHESIA AND ANALGESIA
LA English
DT Article
ID BLOCK; MEXILETINE
AB We evaluated the effect of multimodal analgesia on acute and chronic pain after breast surgery for cancer. Fifty patients scheduled for breast cancer surgery were blindly randomized to receive gabapentin, eutectic mixture of local anesthetics cream, and ropivacaine in the wound or three placebos. Pain (visual analog scale) and analgesics were recorded in the postanesthesia care unit (PACU) 3,6, and 9 h and 8 days after surgery. Three and 6 mo later, patients were assessed for chronic pain. The treatment group consumed less paracetamol in the PACU (469 versus 991 mg; P < 0.002) and less Lonalgal (R) (1.0 versus 4.4 tablets; P = 0.003) than the controls, exhibited lower visual analog scale scores at rest in the PACU (P = 0.001) and on postoperative Days 1, 3, and 5 (P = 0.040, P = 0.015, and P = 0.045, respectively), and after movement in the PACU (P = 0.001) and on postoperative Days 2,4, and 8 (P = 0.028, P = 0.007, and P = 0.032, respectively). Three and 6 mo after surgery, 18 of 22 (82%) and 12 of 21 (57%) of the controls reported chronic pain versus 10 of 22 (45%) and 6 of 20 (30%) in the treatment group (P = 0.028 and P = 0.424, respectively); 5 of 22 and 4 of 21 of the controls required analgesics versus 0 of 22 and 0 of 20 of those treated (P = 0.048 and P = 0.107, respectively). Multimodal analgesia reduced acute and chronic pain after breast surgery for cancer.
C1 Univ Athens, Aretaie Hosp, Sch Med, Dept Anesthesiol, Athens, Greece.
   St Savas Hosp, Dept Anesthesiol, Athens, Greece.
   Med Coll Wisconsin, Dept Anesthesiol, Milwaukee, WI 53226 USA.
C3 National & Kapodistrian University of Athens; Athens Medical School;
   Medical College of Wisconsin
RP Fassoulaki, A (corresponding author), 57-59 Raftopoulou St, Athens 11744, Greece.
EM afassou1@otenet.gr
CR Ballantyne JC, 2003, NEW ENGL J MED, V349, P1943, DOI 10.1056/NEJMra025411
   Cheng JK, 2000, ANESTHESIOLOGY, V92, P1126, DOI 10.1097/00000542-200004000-00031
   Dirks J, 2002, ANESTHESIOLOGY, V97, P560, DOI 10.1097/00000542-200209000-00007
   FASSOULAKI A, 1982, ANESTH ANALG, V61, P986
   Fassoulaki A, 2000, REGION ANESTH PAIN M, V25, P350, DOI 10.1053/rapm.2000.7812
   Fassoulaki A, 2001, REGION ANESTH PAIN M, V26, P223, DOI 10.1053/rapm.2001.23205
   Fassoulaki A, 2002, ANESTH ANALG, V95, P985, DOI 10.1097/00000539-200210000-00036
   FISHER A, 1991, ANESTH ANALG, V72, P300
   Kanai A, 2004, ACTA ANAESTH SCAND, V48, P507, DOI 10.1111/j.1399-6576.2004.00356.x
   Mao JR, 2000, ANESTH ANALG, V91, P680, DOI 10.1213/00000539-200009000-00034
   Obata H, 1999, CAN J ANAESTH, V46, P1127, DOI 10.1007/BF03015520
   Pan HL, 1999, J PHARMACOL EXP THER, V288, P1026
   Patel MK, 2000, BRIT J PHARMACOL, V130, P1731, DOI 10.1038/sj.bjp.0703530
   Rowbotham M, 1998, JAMA-J AM MED ASSOC, V280, P1837, DOI 10.1001/jama.280.21.1837
   Sarantopoulos C, 2002, REGION ANESTH PAIN M, V27, P47, DOI 10.1053/rapm.2002.29124
   Serpell MG, 2002, PAIN, V99, P557, DOI 10.1016/S0304-3959(02)00255-5
   Smith WCS, 1999, PAIN, V83, P91, DOI 10.1016/S0304-3959(99)00076-7
   Wallace MS, 1996, PAIN, V66, P195, DOI 10.1016/0304-3959(96)03064-3
NR 18
TC 179
Z9 195
U1 1
U2 5
PU LIPPINCOTT WILLIAMS & WILKINS
PI PHILADELPHIA
PA TWO COMMERCE SQ, 2001 MARKET ST, PHILADELPHIA, PA 19103 USA
SN 0003-2999
J9 ANESTH ANALG
JI Anesth. Analg.
PD NOV
PY 2005
VL 101
IS 5
BP 1427
EP 1432
DI 10.1213/01.ANE.0000180200.11626.8E
PG 6
WC Anesthesiology
WE Science Citation Index Expanded (SCI-EXPANDED)
SC Anesthesiology
GA 977DO
UT WOS:000232782800030
PM 16244006
OA Bronze
DA 2024-03-02
ER

PT J
AU Desmet, M
   Braems, H
   Reynvoet, M
   Plasschaert, S
   Van Cauwelaert, J
   Pottel, H
   Carlier, S
   Missant, C
   Van de Velde, M
AF Desmet, M.
   Braems, H.
   Reynvoet, M.
   Plasschaert, S.
   Van Cauwelaert, J.
   Pottel, H.
   Carlier, S.
   Missant, C.
   Van de Velde, M.
TI I.V. and perineural dexamethasone are equivalent in increasing the
   analgesic duration of a single-shot interscalene block with ropivacaine
   for shoulder surgery: a prospective, randomized, placebo-controlled
   study
SO BRITISH JOURNAL OF ANAESTHESIA
LA English
DT Article
DE anaesthetic techniques; i.v.; regional; anaesthetic techniques;
   regional; brachial plexus; anaesthetics local; ropivacaine; analgesia;
   postoperative; analgesics anti-inflammatory; steroid
ID BRACHIAL-PLEXUS BLOCKADE; POSTOPERATIVE ANALGESIA; BUPIVACAINE;
   PROLONGS; NERVE; ANESTHESIA; MECHANISM
AB Interscalene brachial plexus block (ISB) provides excellent, but time-limited analgesia. Dexamethasone added to local anaesthetics prolongs the duration of a single-shot ISB. However, systemic glucocorticoids also improve postoperative analgesia. The hypothesis was tested that perineural and i.v. dexamethasone would have an equivalent effect on prolonging analgesic duration of an ISB.
   We performed a prospective, double blind, randomized, placebo-controlled study. Patients presenting for arthroscopic shoulder surgery with an ISB were randomized into three groups: ropivacaine 0.5 (R); ropivacaine 0.5 and dexamethasone 10 mg (RD); and ropivacaine 0.5 with i.v. dexamethasone 10 mg (RDiv). The primary outcome was the duration of analgesia, defined as the time between performance of the block and the first analgesic request. Standard hypothesis tests (t-test, MannWhitney U-test) were used to compare treatment groups. The primary outcome was analysed by KaplanMeier survival analysis with a log-rank test and Coxs proportional hazards regression.
   One hundred and fifty patients were included after obtaining ethical committee approval and patient informed consent. The median time of a sensory block was equivalent for perineural and i.v. dexamethasone: 1405 min (IQR 10151710) and 1275 min (IQR 10952035) for RD and RDiv, respectively. There was a significant difference between the ropivacaine group: 757 min (IQR 635910) and the dexamethasone groups (P0.0001).
   I.V. dexamethasone is equivalent to perineural dexamethasone in prolonging the analgesic duration of a single-shot ISB with ropivacaine. As dexamethasone is not licensed for perineural use, clinicians should consider i.v. administration of dexamethasone to achieve an increased duration of ISB.
C1 [Desmet, M.; Reynvoet, M.; Plasschaert, S.; Carlier, S.] AZ Groeninge, Dept Anesthesiol, B-8500 Kortrijk, Belgium.
   [Braems, H.; Missant, C.; Van de Velde, M.] Univ Louvain, Univ Hosp Gasthuisberg, Dept Anesthesiol, B-3000 Louvain, Belgium.
   [Van Cauwelaert, J.] AZ Groeninge, Dept Orthoped Surg, B-8500 Kortrijk, Belgium.
   [Pottel, H.] Katholieke Univ Leuven, Interdisciplinary Res Ctr, B-8500 Kortrijk, Belgium.
C3 KU Leuven; University Hospital Leuven; KU Leuven
RP Desmet, M (corresponding author), AZ Groeninge, Dept Anesthesiol, Loofstr 43, B-8500 Kortrijk, Belgium.
EM matthias.desmet@azgroeninge.be
RI Pottel, Hans/AAD-9444-2019
OI Pottel, Hans/0000-0003-0074-8919
CR Barnes PJ, 1998, CLIN SCI, V94, P557, DOI 10.1042/cs0940557
   Barrington MJ, 2011, CURR OPIN ANESTHESIO, V24, P554, DOI 10.1097/ACO.0b013e32834ae1f7
   Borgeat Alain, 2002, Best Pract Res Clin Anaesthesiol, V16, P211, DOI 10.1053/bean.2002.0234
   Culebras X, 2001, ANESTH ANALG, V92, P199
   Cummings KC, 2011, BRIT J ANAESTH, V107, P446, DOI 10.1093/bja/aer159
   Davis JJ, 2009, J CLIN ANESTH, V21, P272, DOI 10.1016/j.jclinane.2008.08.022
   De Oliveira GS, 2011, ANESTHESIOLOGY, V115, P575, DOI 10.1097/ALN.0b013e31822a24c2
   Fredrickson MJ, 2010, ANAESTHESIA, V65, P608, DOI 10.1111/j.1365-2044.2009.06231.x
   Fredrickson MJ, 2008, REGION ANESTH PAIN M, V33, P122, DOI 10.1016/j.rapm.2007.09.007
   Hong JY, 2010, BRIT J ANAESTH, V105, P506, DOI 10.1093/bja/aeq187
   Kapral S, 2008, REGION ANESTH PAIN M, V33, P253, DOI 10.1016/j.rapm.2007.10.011
   Kumar N, 1999, BRIT J ANAESTH, V82, P3, DOI 10.1093/bja/82.1.3
   Lee IO, 2002, ACTA ANAESTH SCAND, V46, P821, DOI 10.1034/j.1399-6576.2002.460711.x
   Ma R, 2010, NEUROSCIENCE, V167, P329, DOI 10.1016/j.neuroscience.2009.12.049
   Marshall S, 2007, COCHRANE DB SYST REV, V18
   Movafegh A, 2006, ANESTH ANALG, V102, P263, DOI 10.1213/01.ane.0000189055.06729.0a
   Parrington SJ, 2010, REGION ANESTH PAIN M, V35, P422, DOI 10.1097/AAP.0b013e3181e85eb9
   Shishido H, 2002, SPINE, V27, P581, DOI 10.1097/00007632-200203150-00005
   Sinnott CJ, 2003, ANESTHESIOLOGY, V98, P181, DOI 10.1097/00000542-200301000-00028
   Tandoc MN, 2011, J ANESTH, V25, P704, DOI 10.1007/s00540-011-1180-x
   Wang PH, 2011, J HAND SURG-EUR VOL, V36E, P236, DOI 10.1177/1753193410390760
   Williams BA, 2011, REGION ANESTH PAIN M, V36, P225, DOI 10.1097/AAP.0b013e3182176f70
   Yilmaz-Rastoder E, 2012, REGION ANESTH PAIN M, V37, P403, DOI 10.1097/AAP.0b013e3182485965
NR 23
TC 173
Z9 179
U1 0
U2 9
PU OXFORD UNIV PRESS
PI OXFORD
PA GREAT CLARENDON ST, OXFORD OX2 6DP, ENGLAND
SN 0007-0912
J9 BRIT J ANAESTH
JI Br. J. Anaesth.
PD SEP
PY 2013
VL 111
IS 3
BP 445
EP 452
DI 10.1093/bja/aet109
PG 8
WC Anesthesiology
WE Science Citation Index Expanded (SCI-EXPANDED)
SC Anesthesiology
GA 204EC
UT WOS:000323346900018
PM 23587875
OA hybrid
DA 2024-03-02
ER

PT J
AU Cummings, KC
   Napierkowski, DE
   Parra-Sanchez, I
   Kurz, A
   Dalton, JE
   Brems, JJ
   Sessler, DI
AF Cummings, K. C., III
   Napierkowski, D. E.
   Parra-Sanchez, I.
   Kurz, A.
   Dalton, J. E.
   Brems, J. J.
   Sessler, D. I.
TI Effect of dexamethasone on the duration of interscalene nerve blocks
   with ropivacaine or bupivacaine
SO BRITISH JOURNAL OF ANAESTHESIA
LA English
DT Article
DE anaesthetic techniques, regional; anaesthetics local, bupivacaine;
   anaesthetics local, ropivacaine; hormones, glucocorticoid
ID SINGLE-DOSE DEXAMETHASONE; BRACHIAL-PLEXUS BLOCK; POSTOPERATIVE PAIN;
   ANESTHESIA; ANALGESIA; FENTANYL; PROLONGS; STEROIDS; NAUSEA
AB Background. Pain after shoulder surgery is often treated with interscalene nerve blocks. Single-injection blocks are effective, but time-limited. Adjuncts such as dexamethasone may help. We thus tested the hypothesis that adding dexamethasone significantly prolongs the duration of ropivacaine and bupivacaine analgesia and that the magnitude of the effect differs among the two local anaesthetics.
   Methods. In a double-blinded trial utilizing single-injection interscalene block, patients were randomized to one of four groups: (i) ropivacaine: 0.5% ropivacaine; (ii) bupivacaine: 0.5% bupivacaine; (iii) ropivacaine and steroid: 0.5% ropivacaine mixed with dexamethasone 8 mg; and (iv) bupivacaine and steroid: 0.5% bupivacaine mixed with dexamethasone 8 mg. The primary outcome was time to first analgesic request after post-anaesthesia care unit discharge. The Kaplan-Meier survival density estimation and stratified Cox's proportional hazard regression were used to compare groups.
   Results. Dexamethasone significantly prolonged the duration of analgesia of both ropivacaine [median (inter-quartile range) 11.8 (9.7, 13.8) vs 22.2 (18.0, 28.6) h, log-rank P<0.001] and bupivacaine [14.8 (11.8, 18.1) and 22.4 (20.5, 29.3) h, log-rank P<0.001]. Dexamethasone prolonged analgesia more with ropivacaine than bupivacaine (Cox's model interaction term P=0.0029).
   Conclusions. Dexamethasone prolongs analgesia from interscalene blocks using ropivacaine or bupivacaine, with the effect being stronger with ropivacaine. However, block duration was longer with plain bupivacaine than ropivacaine. Thus, although dexamethasone prolonged the action of ropivacaine more than that of bupivacaine, the combined effect of dexamethasone and either drug produced nearly the same 22 h of analgesia.
C1 [Cummings, K. C., III] Lakewood Hosp, Dept Reg Practice Anesthesiol, Cleveland Clin, Dept Anesthesiol, Lakewood, OH 44107 USA.
   [Cummings, K. C., III; Parra-Sanchez, I.; Kurz, A.; Dalton, J. E.; Sessler, D. I.] Cleveland Clin, Dept Outcomes Res, Cleveland, OH 44195 USA.
   [Dalton, J. E.] Cleveland Clin, Dept Quantitat Hlth Sci, Cleveland, OH 44195 USA.
   [Napierkowski, D. E.] Euclid Hosp, Dept Reg Practice Anesthesiol, Cleveland Clin, Euclid, OH 44119 USA.
   [Brems, J. J.] Euclid Hosp, Dept Orthopaed Surg, Cleveland Clin, Euclid, OH 44119 USA.
C3 Cleveland Clinic Foundation; Cleveland Clinic Foundation; Cleveland
   Clinic Foundation; Cleveland Clinic Foundation; Cleveland Clinic
   Foundation
RP Cummings, KC (corresponding author), 9500 Euclid Ave,Mailcode E30, Cleveland, OH 44195 USA.
EM cummink2@ccf.org
RI Sessler, Daniel Ira/D-3504-2011
OI Sessler, Daniel Ira/0000-0001-9932-3077
CR Aasboe V, 1998, ANESTH ANALG, V87, P319, DOI 10.1097/00000539-199808000-00015
   Adnan T, 2005, ACTA ANAESTH SCAND, V49, P563, DOI 10.1111/j.1399-6576.2005.00631.x
   American Pain Society, 2003, PRINC AN US TREATM A
   Apfel CC, 2004, NEW ENGL J MED, V350, P2441, DOI 10.1056/NEJMoa032196
   ATTARDI B, 1993, RECEPTOR CHANNEL, V1, P287
   Benzon HT, 2007, ANESTHESIOLOGY, V106, P331, DOI 10.1097/00000542-200702000-00022
   BENZON HT, 1987, ANESTH ANALG, V66, P553
   Bisgaard T, 2003, ANN SURG, V238, P651, DOI 10.1097/01.sla.0000094390.82352.cb
   Casati A, 2000, Minerva Anestesiol, V66, P39
   Casati A, 2001, ANESTH ANALG, V92, P205
   Casati A, 2005, BEST PRACT RES-CLIN, V19, P247, DOI 10.1016/j.bpa.2004.12.003
   Clerc S, 2005, CLIN J PAIN, V21, P101, DOI 10.1097/00002508-200501000-00012
   Colombo G, 2005, J BIOMED MATER RES A, V75A, P458, DOI 10.1002/jbm.a.30443
   Dräger C, 1998, ANESTHESIOLOGY, V89, P969, DOI 10.1097/00000542-199810000-00022
   Duma A, 2005, BRIT J ANAESTH, V94, P112, DOI 10.1093/bja/aei009
   Fanelli G, 2001, ACTA ANAESTH SCAND, V45, P590, DOI 10.1034/j.1399-6576.2001.045005590.x
   Hadzic A, 2005, ANESTHESIOLOGY, V102, P1001, DOI 10.1097/00000542-200505000-00020
   HWANG IK, 1990, STAT MED, V9, P1439, DOI 10.1002/sim.4780091207
   Jarbo K, 2005, CAN J ANAESTH, V52, P822, DOI 10.1007/BF03021776
   JOHANSSON A, 1995, ACTA ANAESTH SCAND, V39, P364, DOI 10.1111/j.1399-6576.1995.tb04079.x
   Karakaya D, 2001, REGION ANESTH PAIN M, V26, P434, DOI 10.1053/rapm.2001.24675
   Kardash KJ, 2008, ANESTH ANALG, V106, P1253, DOI 10.1213/ANE.0b013e318164f319
   Khafagy HF, 2010, J ANESTH, V24, P531, DOI 10.1007/s00540-010-0949-7
   Kopacz DJ, 2003, ANESTH ANALG, V96, P576, DOI 10.1097/00000539-200302000-00050
   Movafegh A, 2006, ANESTH ANALG, V102, P263, DOI 10.1213/01.ane.0000189055.06729.0a
   Nagelschmidt M, 1999, EUR J SURG, V165, P971
   Neal JM, 2009, REGION ANESTH PAIN M, V34, P391, DOI 10.1097/AAP.0b013e3181b87066
   Ngan Kee WD, 2010, ANESTHESIOLOGY, V113, P445, DOI 10.1097/ALN.0b013e3181bdf9da
   Noyan A, 2002, J RECONSTR MICROSURG, V18, P197, DOI 10.1055/s-2002-28472
   Parrington SJ, 2010, REGION ANESTH PAIN M, V35, P422, DOI 10.1097/AAP.0b013e3181e85eb9
   Pasternak JJ, 2004, J NEUROSURG ANESTH, V16, P122, DOI 10.1097/00008506-200404000-00003
   Price C, 2005, HEALTH TECHNOL ASSES, V9, P1
   Racz GB, 2008, INTERVENTIONAL PAIN
   Rawal N, 1997, ACTA ANAESTH SCAND, V41, P1017, DOI 10.1111/j.1399-6576.1997.tb04829.x
   Shrestha B R, 2003, Kathmandu Univ Med J (KUMJ), V1, P158
   Vieira PA, 2010, EUR J ANAESTH, V27, P285, DOI 10.1097/EJA.0b013e3283350c38
   WIENER DN, 1994, ANESTH ANALG, V79, P192, DOI 10.1213/00000539-199407000-00038
   Williams BA, 2008, RAJS PRACTICAL MANAG
   WINNIE AP, 1970, ANESTH ANAL CURR RES, V49, P455
NR 39
TC 172
Z9 182
U1 0
U2 17
PU ELSEVIER SCI LTD
PI OXFORD
PA THE BOULEVARD, LANGFORD LANE, KIDLINGTON, OXFORD OX5 1GB, OXON, ENGLAND
SN 0007-0912
EI 1471-6771
J9 BRIT J ANAESTH
JI Br. J. Anaesth.
PD SEP
PY 2011
VL 107
IS 3
BP 446
EP 453
DI 10.1093/bja/aer159
PG 8
WC Anesthesiology
WE Science Citation Index Expanded (SCI-EXPANDED)
SC Anesthesiology
GA 807OW
UT WOS:000293910400021
PM 21676892
OA Green Submitted, hybrid
DA 2024-03-02
ER

PT J
AU Capdevila, X
   Macaire, P
   Dadure, C
   Choquet, O
   Biboulet, P
   Ryckwaert, Y
   d'Athis, F
AF Capdevila, X
   Macaire, P
   Dadure, C
   Choquet, O
   Biboulet, P
   Ryckwaert, Y
   d'Athis, F
TI Continuous psoas compartment block for postoperative analgesia after
   total hip arthroplasty: New landmarks, technical guidelines, and
   clinical evaluation
SO ANESTHESIA AND ANALGESIA
LA English
DT Article; Proceedings Paper
CT Annual Meeting American-Society-of-Anesthesiologists
CY OCT 14-18, 2000
CL SAN FRANCISCO, CALIFORNIA
SP Amer Soc Anesthesiol
ID LUMBAR PLEXUS BLOCK; FEMORAL NERVE BLOCK; CATHETER TECHNIQUE; POSTERIOR
   APPROACH; SPINAL-ANESTHESIA; BUPIVACAINE; FRACTURES; ANATOMY; PAIN;
   3-IN-ONE
AB A computed tomographic scan was obtained in 35 patients to measure the depth and the relationship of the branches of the lumbar plexus to the posterior superior iliac spine projection and the vertebral column. In addition, we prospectively studied 80 patients scheduled for total hip arthroplasty who received a continuous psoas compartment block (CPCB) in the postoperative period. CPCB was performed after surgical procedures by using modified Winnie's landmarks and nerve stimulation. From 5 to 8 cm of catheter was inserted. Radiographs were obtained after injection of 10 mL of contrast medium. An initial loading dose (0.4 mL/kg) of 0.2% ropivacaine was injected, followed by continuous infusion of 0.2% ropivacaine for 48 h. The depth of the lumbar plexus and the distance between the lumbar plexus and the L4 transverse process were measured. Visual analog scale values of pain at 1, 12, 24, and 48 h were obtained at rest and during mobilization. Amounts of rescue analgesia were also recorded. Sensory blockade of the principal branches of the lumbosacral plexus was noted at I and 24 h, as were adverse events related to the technique. There was a significant difference between men and women in depth of the lumbar plexus (median values, 85 vs 70 rum for men and women, respectively). There was a positive correlation between the body mass index and skin-lumbar plexus distances. In contrast, there was no difference regarding the distance between the transverse process of L4 and the lumbar plexus. The catheter tip lay within the psoas major muscle in 74% of the patients and between the psoas and quadratus lumborum muscles in 22%. In three patients, the catheter was improperly positioned. At 1 h, sensory blockade of the femoral, obturator, and lateral femoral cutaneous nerves was successful in, respectively, 95%,90%, and 85% of patients. At 24 h, these rates were 88%, 88%, and 83%, respectively. During the 48-h study period, median visual analog scale values of pain were approximately 10 mm at rest and from IS to 25 mm during physiotherapy. Five patients received 5 mg of morphine at 1 h. Five cases of unilateral epidural anesthesia were noted after the bolus injection. We conclude that CPCB with 0.2% ropivacaine allows optimal analgesia after hip arthroplasty, with few side effects and a small failure rate. Before lumbar plexus branch stimulation and catheter insertion, anesthesiologists should be aware of the L4 transverse process location and lumbar plexus depth.
C1 Lapeyronie Univ Hosp, Dept Anesthesia & Crit Care Med, Montpellier, France.
   Clinique Parc, Dept Anesthesia, Lyon, France.
   La Concept Univ Hosp, Dept Anesthesia, Marseille, France.
C3 Universite de Montpellier; CHU de Montpellier; Aix-Marseille Universite
RP Capdevila, X (corresponding author), Hop Lapeyronie, Dept Anesthesie & Reanimat A, 371 Ave Doyen Gaston Giraud, F-34295 Montpellier, France.
OI capdevila, xavier/0000-0002-9791-8779; olivier,
   choquet/0000-0003-4057-9427; DADURE, Christophe/0000-0001-7846-4022
CR AIDA S, 1996, ANESTHESIOLOGY, V84, P455
   BENDAVID B, 1990, ANESTH ANALG, V71, P298
   Birnbaum K, 1997, SURG RADIOL ANAT, V19, P371, DOI 10.1007/BF01628504
   Bonica JJ, 1990, MANAGEMENT PAIN, P461
   Capdevila X, 1998, ANESTH ANALG, V86, P1039, DOI 10.1097/00000539-199805000-00025
   CHAYEN D, 1976, ANESTHESIOLOGY, V45, P95, DOI 10.1097/00000542-197607000-00019
   Chudinov A, 1999, REGION ANESTH PAIN M, V24, P563, DOI 10.1016/S1098-7339(99)90050-0
   DAHL JB, 1988, ANAESTHESIA, V43, P989, DOI 10.1111/j.1365-2044.1988.tb05672.x
   de Visme V, 2000, REGION ANESTH PAIN M, V25, P158, DOI 10.1053/rapm.2000.0250158
   DIETEMANN JL, 1987, NEURORADIOLOGY, V29, P58, DOI 10.1007/BF00341040
   FARNY J, 1994, CAN J ANAESTH, V41, P486, DOI 10.1007/BF03011542
   FARNY J, 1994, CAN J ANAESTH, V41, P480, DOI 10.1007/BF03011541
   Fournier R, 1998, CAN J ANAESTH, V45, P34, DOI 10.1007/BF03011989
   Gentili M, 1998, ANN FR ANESTH, V17, P740, DOI 10.1016/S0750-7658(98)80112-3
   Hirst GC, 1996, REGION ANESTH, V21, P292
   Kirchmair L, 2001, ANESTH ANALG, V93, P477, DOI 10.1097/00000539-200108000-00047
   Marhofer P, 2000, ANESTH ANALG, V90, P119, DOI 10.1097/00000539-200001000-00027
   ODOOM JA, 1986, ANAESTHESIA, V41, P155, DOI 10.1111/j.1365-2044.1986.tb13171.x
   PARKINSON SK, 1989, ANESTH ANALG, V68, P243
   Pham-Dang C, 2000, ANN FR ANESTH, V19, P356, DOI 10.1016/S0750-7658(90)00203-5
   Singelyn FJ, 2001, ANESTH ANALG, V92, P455, DOI 10.1213/00000539-200102000-00033
   Singelyn FJ, 1999, J CLIN ANESTH, V11, P550, DOI 10.1016/S0952-8180(99)00092-6
   Spansberg NLM, 1996, EUR J ANAESTH, V13, P410, DOI 10.1046/j.1365-2346.1996.00958.x
   Stevens RD, 2000, ANESTHESIOLOGY, V93, P115, DOI 10.1097/00000542-200007000-00021
   VAGHADIA H, 1992, CAN J ANAESTH, V39, P75, DOI 10.1007/BF03008678
   Winnie AP., 1974, ANESTHES REV, V1, P11
   Wulf H, 1999, ANESTH ANALG, V89, P111, DOI 10.1097/00000539-199907000-00019
NR 27
TC 172
Z9 188
U1 0
U2 7
PU LIPPINCOTT WILLIAMS & WILKINS
PI PHILADELPHIA
PA 530 WALNUT ST, PHILADELPHIA, PA 19106-3621 USA
SN 0003-2999
J9 ANESTH ANALG
JI Anesth. Analg.
PD JUN
PY 2002
VL 94
IS 6
BP 1606
EP 1613
DI 10.1097/00000539-200206000-00045
PG 8
WC Anesthesiology
WE Conference Proceedings Citation Index - Science (CPCI-S); Science Citation Index Expanded (SCI-EXPANDED)
SC Anesthesiology
GA 557CZ
UT WOS:000175890900046
PM 12032037
OA Bronze
DA 2024-03-02
ER

PT J
AU Casati, A
   Baciarello, M
   Di Cianni, S
   Danelli, G
   De Marco, G
   Leone, S
   Rossi, M
   Fanelli, G
AF Casati, A.
   Baciarello, M.
   Di Cianni, S.
   Danelli, G.
   De Marco, G.
   Leone, S.
   Rossi, M.
   Fanelli, G.
TI Effects of ultrasound guidance on the minimum effective anaesthetic
   volume required to block the femoral nerve
SO BRITISH JOURNAL OF ANAESTHESIA
LA English
DT Article
DE anaesthetic techniques, regional, femoral nerve block; anaesthetics
   local, ropivacaine; equipment, nerve stimulator, ultrasound
ID PERIVASCULAR AXILLARY BLOCK; 0.5-PERCENT ROPIVACAINE; MEPIVACAINE;
   1-PERCENT; IMPROVES; ML
AB Background. We tested the hypothesis that ultrasound guidance may reduce the minimum effective anaesthetic volume (MEAV(50)) of ropivacaine 0.5% required to block the femoral nerve compared with nerve stimulation guidance.
   Methods. After standard premedication and sciatic nerve block were given, 60 patients undergoing knee arthroscopy were randomly allocated to receive a femoral nerve block with ropivacaine 0.5% using either nerve stimulation (group NS, n=30) or ultrasound (group US, n=30) guidance. The volume of the injected solution was varied for consecutive patients based on an up-and-down staircase method according to the response of the previous patient. The initial volume was 12 ml. A double-blinded observer evaluated the occurrence of complete loss of pinprick sensation in the femoral nerve distribution, with concomitant block of the quadriceps muscle: positive or negative responses within 30 min after the injection determined a 3 ml decrease or increase for the next patient, respectively.
   Results. The mean (SD) MEAV(50) for femoral nerve block was 15 (4) ml (95% CI, 7-23 ml) in group US and 26 (4) ml (95% CI, 19-33 ml) in group NS (P=0.002). The effective dose in 95% of cases (ED95) calculated with probit transformation and logistic regression analysis was 22 ml (95% CI, 13-36 ml) in group US, and 41 ml (95% CI, fs 24-66 ml) in group NS.
   Conclusions. Ultrasound guidance provided a 42% reduction in the MEAV of ropivacaine 0.5% required to block the femoral nerve as compared with the nerve stimulation guidance.
C1 Univ Parma, Osped Maggiore Parma, Dept Anaesthesia & Pain Therapy, I-43100 Parma, Italy.
C3 University of Parma; University Hospital of Parma
RP Fanelli, G (corresponding author), Univ Parma, Osped Maggiore Parma, Dept Anaesthesia & Pain Therapy, Via Gramsci 14, I-43100 Parma, Italy.
EM guido.fanelli@unipr.it
RI Baciarello, Marco/B-5492-2008
OI Baciarello, Marco/0000-0002-6939-9764; Fanelli,
   Guido/0000-0002-2991-3378
CR [Anonymous], DESIGNING CLIN RES
   Auroy Y, 2002, ANESTHESIOLOGY, V97, P1274, DOI 10.1097/00000542-200211000-00034
   Casati A, 2001, ANESTH ANALG, V93, P183
   Casati A, 2001, ANESTH ANALG, V92, P205
   Chan VWS, 2003, ANESTH ANALG, V97, P1514, DOI 10.1213/01.ANE.0000062519.61520.14
   DALENS B, 1989, ANESTH ANALG, V69, P852
   Denny NA, 2005, BRIT J ANAESTH, V94, P1, DOI 10.1093/bja/aei001
   DIXON WJ, 1991, NEUROSCI BIOBEHAV R, V15, P47, DOI 10.1016/S0149-7634(05)80090-9
   Fanelli G, 1999, ANESTH ANALG, V88, P847, DOI 10.1097/00000539-199904000-00031
   Grau T, 2005, BEST PRACT RES-CLIN, V19, P175, DOI 10.1016/j.bpa.2004.12.008
   HANDOLL H H, 2006, COCHRANE DB SYST REV, V25
   Lichtman AH, 1998, J PHARMACOL TOXICOL, V40, P81, DOI 10.1016/S1056-8719(98)00041-0
   Marhofer P, 2005, BRIT J ANAESTH, V94, P7, DOI 10.1093/bja/aei002
   Marhofer P, 1997, ANESTH ANALG, V85, P854, DOI 10.1097/00000539-199710000-00026
   Marhofer P, 1998, REGION ANESTH PAIN M, V23, P584, DOI 10.1016/S1098-7339(98)90086-4
   Perlas A, 2006, REGION ANESTH PAIN M, V31, P445, DOI 10.1016/j.rapm.2006.05.017
   Sites BD, 2004, REGION ANESTH PAIN M, V29, P544, DOI 10.1016/j.rapm.2004.08.014
   Taboada M, 2006, ANESTH ANALG, V102, P593, DOI 10.1213/01.ane.0000189188.08679.2a
   VESTERANDERSEN T, 1982, ACTA ANAESTH SCAND, V26, P519
   VESTERANDERSEN T, 1984, ACTA ANAESTH SCAND, V28, P99, DOI 10.1111/j.1399-6576.1984.tb02020.x
   Williams SR, 2003, ANESTH ANALG, V97, P1518, DOI 10.1213/01.ANE.0000086730.09173.CA
NR 21
TC 171
Z9 183
U1 0
U2 3
PU ELSEVIER SCI LTD
PI OXFORD
PA THE BOULEVARD, LANGFORD LANE, KIDLINGTON, OXFORD OX5 1GB, OXON, ENGLAND
SN 0007-0912
EI 1471-6771
J9 BRIT J ANAESTH
JI Br. J. Anaesth.
PD JUN
PY 2007
VL 98
IS 6
BP 823
EP 827
DI 10.1093/bja/aem100
PG 5
WC Anesthesiology
WE Science Citation Index Expanded (SCI-EXPANDED)
SC Anesthesiology
GA 178GD
UT WOS:000247208300019
PM 17478453
OA hybrid
DA 2024-03-02
ER

PT J
AU Hadzic, A
   Williams, BA
   Karaca, PE
   Hobeika, P
   Unis, G
   Dermksian, J
   Yufa, M
   Thys, DM
   Santos, AC
AF Hadzic, A
   Williams, BA
   Karaca, PE
   Hobeika, P
   Unis, G
   Dermksian, J
   Yufa, M
   Thys, DM
   Santos, AC
TI For outpatient rotator cuff surgery, nerve block anesthesia provides
   superior same-day recovery over general anesthesia
SO ANESTHESIOLOGY
LA English
DT Article
ID MAJOR SHOULDER SURGERY; BRACHIAL-PLEXUS BLOCK; CONTROLLED INTERSCALENE
   ANALGESIA; CARE-UNIT BYPASS; AMBULATORY SURGERY; REGIONAL ANESTHESIA;
   POSTOPERATIVE PAIN; PREEMPTIVE ANALGESIA; NAUSEA; ROPIVACAINE
AB Background: Both general and nerve block anesthesia are effective for shoulder surgery. For outpatient surgery, it is important to determine which technique provides more efficient recovery. The authors' goal was to compare nerve block with general anesthesia with respect to recovery profile and patient satisfaction after rotator cuff surgery.
   Methods: In this clinical trial, 50 consenting outpatients (aged 18-70 yr) were randomly assigned to receive either fast-track general anesthesia followed by bupivacaine (0.25%) wound infiltration or interscalene brachial plexus block (0.75% ropivacaine), each under standardized protocols. Blinded recovery room nurses assessed the need for pain treatment and rated patient eligibility for bypass of the phase 1 postanesthesia care unit and for discharge home. Patients were followed up for 2 weeks postoperatively. The primary outcome measures were postanesthesia care unit bypass and same-day discharge. Other same-day recovery outcomes included severity of and treatment for pain and time to ambulation. Postoperative outcomes at home included satisfaction with the anesthesia technique and absence of complications (at 2 weeks).
   Results: Patients who received nerve block (vs. general anesthesia) bypassed the postanesthesia care unit more frequently (76 vs. 16%; P < 0.001), reported less pain, ambulated earlier, were ready for home discharge sooner (123 vs. 286 min; P < 0.001), had no unplanned hospital admissions (vs. 4 of 25 patients who underwent general anesthesia; P = 0.05), and were more satisfied with their care. No complications were reported in either treatment group.
   Conclusions: Nerve block anesthesia for outpatient rotator cuff surgery provides several same-day recovery advantages over general anesthesia.
C1 Columbia Univ, Coll Phys & Surg, New York, NY 10027 USA.
   Univ Pittsburgh, Pittsburgh, PA USA.
C3 Columbia University; Pennsylvania Commonwealth System of Higher
   Education (PCSHE); University of Pittsburgh
RP Hadzic, A (corresponding author), St Lukes Roosevelt Hosp, Dept Anesthesiol, Travers 701,1111 Amsterdam Ave, New York, NY 10025 USA.
EM ah149@columbia.edu
RI Williams, Brian A/C-6578-2009; Zmistowski, Ben/AAI-7901-2020
CR ALDRETE JA, 1995, J CLIN ANESTH, V7, P89, DOI 10.1016/0952-8180(94)00001-K
   Apfel CC, 2004, NEW ENGL J MED, V350, P2441, DOI 10.1056/NEJMoa032196
   Borgeat A, 2003, ANESTHESIOLOGY, V99, P436, DOI 10.1097/00000542-200308000-00026
   Borgeat A, 1997, ANESTHESIOLOGY, V87, P1343, DOI 10.1097/00000542-199712000-00013
   Borgeat A, 1998, BRIT J ANAESTH, V81, P603, DOI 10.1093/bja/81.4.603
   Borgeat A, 2000, ANESTHESIOLOGY, V92, P102, DOI 10.1097/00000542-200001000-00020
   BURKHART SS, 1994, ARTHROSCOPY, V10, P4, DOI 10.1016/S0749-8063(05)80288-9
   Casati A, 2003, ACTA ANAESTH SCAND, V47, P355, DOI 10.1034/j.1399-6576.2003.00065.x
   Chung F, 1997, ANESTH ANALG, V85, P808, DOI 10.1097/00000539-199710000-00017
   CHUNG F, 1995, ANESTH ANALG, V80, P896, DOI 10.1097/00000539-199505000-00008
   DAHL JB, 1993, BRIT J ANAESTH, V70, P434, DOI 10.1093/bja/70.4.434
   Desjardins PJ, 2002, ANESTHESIOLOGY, V97, P565, DOI 10.1097/00000542-200209000-00008
   Fisher DM, 1997, ANESTHESIOLOGY, V87, P1271, DOI 10.1097/00000542-199712000-00001
   GOLD BS, 1989, JAMA-J AM MED ASSOC, V262, P3008, DOI 10.1001/jama.262.21.3008
   Gupta A, 2004, ANESTH ANALG, V98, P632, DOI 10.1213/01.ANE.0000103187.70627.57
   Hadzic A, 1998, REGION ANESTH PAIN M, V23, P241
   HADZIC A, 2003, INTERSCALANE BRACHIA, P109
   Ilfeld BM, 2003, ANESTH ANALG, V96, P1089, DOI 10.1213/01.ANE.0000049824.51036.EF
   Iskandar H, 2003, ANESTH ANALG, V96, P260, DOI 10.1097/00000539-200301000-00052
   Junger A, 2001, EUR J ANAESTH, V18, P314, DOI 10.1046/j.0265-0215.2000.00837.x
   KAPUR PA, 1991, ANESTH ANALG, V73, P243
   KITZ DS, 1988, ANESTHESIOLOGY, V69, P383, DOI 10.1097/00000542-198809000-00016
   KJELLIN I, 1991, RADIOLOGY, V181, P837, DOI 10.1148/radiology.181.3.1947107
   Klein SM, 2003, CAN J ANAESTH, V50, P265, DOI 10.1007/BF03017796
   Klein SM, 2000, ANESTH ANALG, V91, P1473, DOI 10.1097/00000539-200012000-00033
   Kopacz DJ, 2002, REGION ANESTH PAIN M, V27, P9, DOI 10.1053/rapm.2002.29715
   LANZ E, 1983, ANESTH ANALG, V62, P55
   Mulroy MF, 2002, ANESTHESIOLOGY, V97, P315, DOI 10.1097/00000542-200208000-00005
   Myles PS, 1999, ANESTH ANALG, V88, P83, DOI 10.1097/00000539-199901000-00016
   Myles PS, 2000, BRIT J ANAESTH, V84, P11, DOI 10.1093/oxfordjournals.bja.a013366
   Neal JM, 2003, ANESTH ANALG, V96, P982, DOI 10.1213/01.ANE.0000052380.69541.D4
   Nielsen KC, 2003, CAN J ANAESTH, V50, P57, DOI 10.1007/BF03020188
   Pasqualucci A, 1996, ANESTHESIOLOGY, V85, P11, DOI 10.1097/00000542-199607000-00003
   Pavlin DJ, 1998, ANESTH ANALG, V87, P816, DOI 10.1097/00000539-199810000-00014
   Reuben SS, 2002, J ARTHROPLASTY, V17, P26, DOI 10.1054/arth.2002.27677
   Ritchie ED, 1997, ANESTH ANALG, V84, P1306, DOI 10.1097/00000539-199706000-00024
   Sinclair DR, 1999, ANESTHESIOLOGY, V91, P109, DOI 10.1097/00000542-199907000-00018
   Singelyn FJ, 1999, ANESTH ANALG, V89, P1216, DOI 10.1213/00000539-199911000-00024
   Sneyd JR, 1998, EUR J ANAESTH, V15, P433, DOI 10.1097/00003643-199807000-00009
   URBAN MK, 1994, REGION ANESTH, V19, P175
   Weber SC, 2002, J BONE JOINT SURG AM, V84A, P775, DOI 10.2106/00004623-200205000-00012
   White PF, 1999, ANESTH ANALG, V88, P1069, DOI 10.1097/00000539-199905000-00018
   Williams BA, 2004, ANESTHESIOLOGY, V100, P697, DOI 10.1097/00000542-200403000-00034
   Williams BA, 2004, ANESTHESIOLOGY, V101, P3, DOI 10.1097/00000542-200407000-00003
   Williams BA, 1998, J CLIN ANESTH, V10, P570, DOI 10.1016/S0952-8180(98)00083-X
   Williams BA, 2000, ANESTHESIOLOGY, V93, P529, DOI 10.1097/00000542-200008000-00033
   Woolhandler S, 1997, NEW ENGL J MED, V336, P769, DOI 10.1056/NEJM199703133361106
NR 47
TC 171
Z9 183
U1 0
U2 8
PU LIPPINCOTT WILLIAMS & WILKINS
PI PHILADELPHIA
PA TWO COMMERCE SQ, 2001 MARKET ST, PHILADELPHIA, PA 19103 USA
SN 0003-3022
EI 1528-1175
J9 ANESTHESIOLOGY
JI Anesthesiology
PD MAY
PY 2005
VL 102
IS 5
BP 1001
EP 1007
DI 10.1097/00000542-200505000-00020
PG 7
WC Anesthesiology
WE Science Citation Index Expanded (SCI-EXPANDED)
SC Anesthesiology
GA 920EU
UT WOS:000228673000019
PM 15851888
OA Bronze
DA 2024-03-02
ER

PT J
AU Marhofer, P
   Sitzwohl, C
   Greher, M
   Kapral, S
AF Marhofer, P
   Sitzwohl, C
   Greher, M
   Kapral, S
TI Ultrasound guidance for infraclavicular brachial plexus anaesthesia in
   children
SO ANAESTHESIA
LA English
DT Article
DE anaesthesia, conduction; brachial plexus , ultrasonography, child
ID REGIONAL ANESTHESIA; LOCAL-ANESTHESIA; BLOCK
AB Ultrasonography may offer significant advantages in regional anaesthesia of the upper and lower limbs. It is not known if the same advantages demonstrated in adults also apply to children. We therefore performed a prospective, randomised study comparing ultrasound visualisation to conventional nerve stimulation for infraclavicular brachial plexus anasesthesia in children. Forty children scheduled for arm and forearm surgery underwent infraclavicular brachial plexus blocks with ropivacaine 0.5 ml.kg(-1) guided by either nerve stimulation or ultrasound visualisation. Evaluated parameters included sensory block quality, sensory block distribution and motor block. All surgical procedures were performed under brachial plexus anaesthesia alone. Direct ultrasound visualisation was successful in all cases and was associated with significant improvements when compared with the use of nerve stimulation: lower visual analogue scores during puncture (p = 0.03), shorter mean (median) sensory onset times (9 (5-15) min vs. 15 (5-25) min, p < 0.001), longer sensory block durations (384 (280-480) min vs. 310 (210-420) min, p < 0.001), and better sensory and motor block scores 10 min afrter block insertion. Ultrasound visualisation offers faster sensory and motor responses and a longer duration of sensory blockade than nerve stimulation in children undergoing infraclavicular brachial plexus blocks. In addition, the pain associated with nerve stimulation due to muscle contractions at the time of insertion is eliminated.
C1 Univ Vienna, Sch Med, Dept Anaesthesia & Intens Care Med, A-1090 Vienna, Austria.
C3 University of Vienna
RP Marhofer, P (corresponding author), Univ Vienna, Sch Med, Dept Anaesthesia & Intens Care Med, Waehringer Guertel 18, A-1090 Vienna, Austria.
EM peter.marhofer@univie.ac.at
OI Marhofer, Peter/0000-0002-1647-3780
CR BRICKER SRW, 1989, ANAESTHESIA, V44, P721, DOI 10.1111/j.1365-2044.1989.tb09255.x
   Brown DL, 1998, REGION ANESTH PAIN M, V23, P529, DOI 10.1016/S1098-7339(98)90074-8
   Fisher WJ, 1999, PAEDIATR ANAESTH, V9, P435, DOI 10.1046/j.1460-9592.1999.00405.x
   Fleischmann E, 2003, PAEDIATR ANAESTH, V13, P103, DOI 10.1046/j.1460-9592.2003.01023.x
   Greher M, 2003, ANESTHESIOLOGY, V99, P250, DOI 10.1097/00000542-200308000-00004
   Greher M, 2002, BRIT J ANAESTH, V88, P632, DOI 10.1093/bja/88.5.632
   Jandrasits O, 1998, ACTA ANAESTH SCAND, V42, P48
   KAPRAL S, 1994, ANESTH ANALG, V78, P507
   Kapral S, 2002, ANAESTHESIST, V51, P1006, DOI 10.1007/s00101-002-0392-8
   Kapral S, 2002, ANAESTHESIST, V51, P931, DOI 10.1007/s00101-002-0391-9
   Kirchmair L, 2002, ANESTH ANALG, V94, P706, DOI 10.1097/00000539-200203000-00042
   Kretz FJ, 2002, ANASTH INTENSIV NOTF, V37, P514, DOI 10.1055/s-2002-33763
   Marhofer P, 1997, ANESTH ANALG, V85, P854, DOI 10.1097/00000539-199710000-00026
   Tobias JD, 2001, PAEDIATR ANAESTH, V11, P265, DOI 10.1046/j.1460-9592.2001.00667.x
   VESTERANDERSEN T, 1984, ACTA ANAESTH SCAND, V28, P95, DOI 10.1111/j.1399-6576.1984.tb02019.x
NR 15
TC 171
Z9 195
U1 0
U2 5
PU BLACKWELL PUBLISHING LTD
PI OXFORD
PA 9600 GARSINGTON RD, OXFORD OX4 2DG, OXON, ENGLAND
SN 0003-2409
J9 ANAESTHESIA
JI Anaesthesia
PD JUL
PY 2004
VL 59
IS 7
BP 642
EP 646
DI 10.1111/j.1365-2044.2004.03669.x
PG 5
WC Anesthesiology
WE Science Citation Index Expanded (SCI-EXPANDED)
SC Anesthesiology
GA 829SF
UT WOS:000222069300004
PM 15200537
OA Bronze
DA 2024-03-02
ER

PT J
AU Krishna, SN
   Chauhan, S
   Bhoi, D
   Kaushal, B
   Hasija, S
   Sangdup, T
   Bisoi, AK
AF Krishna, Siva N.
   Chauhan, Sandeep
   Bhoi, Debesh
   Kaushal, Brajesh
   Hasija, Suruchi
   Sangdup, Tsering
   Bisoi, Akshay K.
TI Bilateral Erector Spinae Plane Block for Acute Post-Surgical Pain in
   Adult Cardiac Surgical Patients: A Randomized Controlled Trial
SO JOURNAL OF CARDIOTHORACIC AND VASCULAR ANESTHESIA
LA English
DT Article
DE erector spinae plane block; numeric rating scale; fascial plane block;
   adult cardiac surgery; postoperative pain
ID MANAGEMENT; ANESTHESIA
AB Objectives: To examine the analgesic efficacy of bilateral erector spinae plane (ESP) block compared with conventional treatment for pain after cardiac surgery in adult patients.
   Design: A prospective, randomized, controlled, single-blinded study.
   Setting: Single-center tertiary teaching hospital.
   Participants: One hundred and six adult patients undergoing elective cardiac surgery with cardiopulmonary bypass.
   Interventions: Patients were randomized into 2 groups. Patients in group 1 (ESP block group, n = 53) received ultrasound-guided bilateral ESP block with 3 mg/kg of 0.375% ropivacaine before anesthesia induction at the T6 transverse process level. Patients in group 2 (paracetamol and tramadol group, n = 53) received paracetamol (1 gm every 6 hours) and tramadol (50 mg every 8 hours) intravenously in the postoperative period. The primary study outcome was to evaluate pain at rest using an 11-point numeric rating scale (NRS). Mann-Whitney U test was used for comparing NRS scores.
   Measurements and Main Results: The postoperative pain level after extubation and duration of analgesia during which NRS was < 4 of 10 was compared between the groups. The median pain score at rest after extubation in group 1 was 0 of 10 until hour 6, 3 of 10 at hour 8, and 4 of 10 at hours 10 and 12 postextubation. These were significantly less in comparison with group 2 (p = 0.0001). Patients in group 1 had a significantly higher mean duration of analgesia (8.98 +/- 0.14 hours), during which NRS was < 4 of 10, compared with group 2 (4.60 +/- 0.12 hours) (p = 0.0001).
   Conclusion: ESP block safely provided significantly better pain relief at rest for longer duration as compared to intravenous paracetamol and tramadol. (C) 2018 Elsevier Inc. All rights reserved.
C1 [Krishna, Siva N.; Chauhan, Sandeep; Kaushal, Brajesh; Hasija, Suruchi] All India Inst Med Sci, Cardio & Neurosci Ctr, Dept Cardiac Anesthesiol, New Delhi, India.
   [Bhoi, Debesh] All India Inst Med Sci, Dept Anesthesiol Pain Med & Crit Care, New Delhi, India.
   [Sangdup, Tsering; Bisoi, Akshay K.] All India Inst Med Sci, Cardio & Neurosci Ctr, Dept Cardiothorac & Vasc Surg, New Delhi, India.
C3 All India Institute of Medical Sciences (AIIMS) New Delhi; All India
   Institute of Medical Sciences (AIIMS) New Delhi; All India Institute of
   Medical Sciences (AIIMS) New Delhi
RP Krishna, SN (corresponding author), AIIMS, Cardio & Neurosci Ctr, Dept Cardiac Anesthesia, Room 10A,Off Cardiac Anesthesiol,7th Floor, New Delhi 110029, India.
EM krissiva@live.in
RI Bhoi, Debesh/W-6600-2019; krishna, nidichenametla/AFQ-1642-2022;
   krishna, nidichenametla/GRY-3894-2022; Kaushal, Brajesh/AGH-0375-2022
OI krishna, nidichenametla/0000-0003-4885-5342; krishna,
   nidichenametla/0000-0003-4885-5342; 
CR Blanco R., 2016, DEP ANAESTHESIA INTE, P377
   Chou R, 2016, J PAIN, V17, P131, DOI 10.1016/j.jpain.2015.12.008
   Dupuis JY, 2001, ANESTHESIOLOGY, V94, P194, DOI 10.1097/00000542-200102000-00006
   El-Boghdadly K, 2017, ANAESTHESIA, V72, P434, DOI 10.1111/anae.13830
   Forero M, 2017, A A CASE REP, V8, P254, DOI 10.1213/XAA.0000000000000478
   Forero M, 2016, REGION ANESTH PAIN M, V41, P621, DOI 10.1097/AAP.0000000000000451
   Hamilton DL, 2017, BRIT J ANAESTH, V118, P474, DOI 10.1093/bja/aex013
   Leyva FM, 2017, J CARDIOTHORAC VASC
   Mazzeffi M, 2011, J CARDIOTHOR VASC AN, V25, P1163, DOI 10.1053/j.jvca.2011.08.001
   Reddi D, 2016, ANAESTHESIA, V71, P64, DOI 10.1111/anae.13306
   Rodriguez-Aldrete D, 2016, J CARDIOTHOR VASC AN, V30, P762, DOI 10.1053/j.jvca.2015.07.029
   Romero A, 2013, SEMIN THORAC CARDIOV, V25, P116, DOI 10.1053/j.semtcvs.2013.04.002
   Huang APS, 2016, REV BRAS ANESTESIOL, V66, P395, DOI [10.1016/j.bjane.2014.09.013, 10.1016/j.bjan.2014.09.003]
   Taha A., 2017, J EGYPTIAN SOC CARDI, V25, P142, DOI DOI 10.1016/J.JESCTS.2017.04.004
   van Gulik L, 2011, EUR J CARDIO-THORAC, V40, P1309, DOI 10.1016/j.ejcts.2011.03.039
   Ziyaeifard M, 2014, J CARDIOVASC THORAC, V6, P133, DOI 10.15171/jcvtr.2014.001
NR 16
TC 169
Z9 175
U1 3
U2 19
PU W B SAUNDERS CO-ELSEVIER INC
PI PHILADELPHIA
PA 1600 JOHN F KENNEDY BOULEVARD, STE 1800, PHILADELPHIA, PA 19103-2899 USA
SN 1053-0770
EI 1532-8422
J9 J CARDIOTHOR VASC AN
JI J. Cardiothorac. Vasc. Anesth.
PD FEB
PY 2019
VL 33
IS 2
BP 368
EP 375
DI 10.1053/j.jvca.2018.05.050
PG 8
WC Anesthesiology; Cardiac & Cardiovascular Systems; Respiratory System;
   Peripheral Vascular Disease
WE Science Citation Index Expanded (SCI-EXPANDED)
SC Anesthesiology; Cardiovascular System & Cardiology; Respiratory System
GA HI5KU
UT WOS:000456491700016
PM 30055991
DA 2024-03-02
ER

PT J
AU Perez-Castro, R
   Patel, S
   Garavito-Aguilar, ZV
   Rosenberg, A
   Recio-Pinto, E
   Zhang, J
   Blanck, TJJ
   Xu, F
AF Perez-Castro, Rosalia
   Patel, Sohin
   Garavito-Aguilar, Zayra V.
   Rosenberg, Andrew
   Recio-Pinto, Esperanza
   Zhang, Jin
   Blanck, Thomas J. J.
   Xu, Fang
TI Cytotoxicity of Local Anesthetics in Human Neuronal Cells
SO ANESTHESIA AND ANALGESIA
LA English
DT Article; Proceedings Paper
CT Annual Meeting of the American-Society-of-Anesthesiologists
CY OCT 14-18, 2006
CL Chicago, IL
SP Amer Soc Anesthesiologists
ID TRANSIENT NEUROLOGIC SYMPTOMS; IN-VITRO; FUNCTIONAL-CHANGES; CYTOSOLIC
   CALCIUM; SPINAL-ANESTHESIA; INDUCED APOPTOSIS; LINE SH-SY5Y;
   BUPIVACAINE; LIDOCAINE; NEUROTOXICITY
AB BACKGROUND: In addition to inhibiting the excitation conduction process in peripheral nerves, local anesthetics (LAs) cause toxic effects on the central nervous system, cardiovascular system, neuromuscular junction, and cell metabolism. Different postoperative neurological complications are ascribed to the cytotoxicity of LAs, but the underlying mechanisms remain unclear. Because the clinical concentrations of LAs far exceed their EC50 for inhibiting ion channel activity, ion channel block alone might not be sufficient to explain LA-induced cell death. However, it may contribute to cell death in combination with other actions. In this study, we compared the cytotoxicity of six frequently used LAs and will discuss the possible mechanism(s) underlying their toxicity.
   METHODS: In human SH-SY5Y neuroblastoma cells, viability upon exposure to six LAs (bupivacaine, ropivacaine, mepivacaine, lidocaine, procaine, and chloroprocaine) was quantitatively determined by the MTT-(3-(4 5-dimethylthiazol-2-yl)-2,5-diphenyl tetra-odium bromide) colorimetry assay and qualitatively confirmed by fluorescence imaging, using the LIVE/DEAD (R) assay reagents (calcein/AM and ethidium homodimer-1). In addition, apoptotic activity was assessed by measuring the activation of caspase-3/-7 by imaging using a fluorescent caspase inhibitor (FLICA (TM)). Furthermore, LA effects on depolarization- and carbachol-stimulated intracellular Ca2+ -responses were also evaluated.
   RESULTS: 1) After a 10-min treatment, all six LAs decreased cell viability in a concentration-dependent fashion. Their killing potency was procaine <= mepivacaine < lidocaine < chloroprocaine < ropivacaine < bupivacaine (based on LD50, the concentration at which 50% of cells were dead). Among these six LAs, only bupivacaine and lidocaine killed all cells with increasing concentration. 2) Both bupivacaine and lidocaine activated caspase-3/-7. Caspase activation required higher levels of lidocaine than bupivacaine. Moreover, the caspase activation by bupivacaine was slower than by lidocaine. Lidocaine at high concentrations caused an immediate caspase activation, but did not cause significant caspase activation at concentrations lower than 10 mM. 3) Procaine and chloroprocaine concentration-dependently inhibited the cytosolic Ca2+-response evoked by depolarization or receptor-activation in a similar manner as a previous observation made with bupivacaine, ropivacaine, mepivacaine, and lidocaine. None of die LAs caused a significant increase in the basal and Ca2+-evoked cytosolic Ca2+-level.
   CONCLUSION: LAs can cause rapid cell death, which is primarily due to necrosis. Lidocaine and bupivacaine can trigger apoptosis with either increased time of exposure or increased concentration. These effects might be related to postoperative neurologic injury. Lidocaine, linked to the highest incidence of transient neurological symptoms, was not the most toxic LA, whereas bupivacaine, a drug causing a very low incidence of transient neurological symptoms, was the most toxic LA in our cell model. This suggests that cytotoxicity-induced nerve injury might have different mechanisms for different LAs and different target(s) other than neurons.
C1 [Xu, Fang] NYU, NYU Med Ctr, Dept Anesthesiol, Sch Med, New York, NY 10016 USA.
   [Rosenberg, Andrew] NYU, Hosp Joint Dis, Dept Anesthesiol, New York, NY 10016 USA.
C3 New York University; New York University; NYU Langone Medical Center;
   Hospital for Joint Disease NYULMC
RP Xu, F (corresponding author), NYU, NYU Med Ctr, Dept Anesthesiol, Sch Med, 560 1st Ave,Tisch Bldg,Rm HE-438, New York, NY 10016 USA.
EM fang.xu@nyumc.org
OI Blanck, Thomas/0000-0002-9597-8567; Garavito-Aguilar,
   Zayra/0000-0001-5671-7017
CR Arai Y, 2002, J BIOL CHEM, V277, P18986, DOI 10.1074/jbc.M108084200
   BOSELLI E, 2005, ANESTHESIOLOGY, V95, pA984
   BUTTERWORTH JF, 1990, ANESTHESIOLOGY, V72, P711, DOI 10.1097/00000542-199004000-00022
   FLORIDI A, 1994, ONCOL RES, V6, P593
   Floridi A, 1999, BIOCHEM PHARMACOL, V58, P1009, DOI 10.1016/S0006-2952(99)00172-0
   FORSYTHE ID, 1992, BRIT J PHARMACOL, V107, P207, DOI 10.1111/j.1476-5381.1992.tb14488.x
   Friederich P, 2002, EUR J ANAESTH, V19, P564, DOI 10.1017/S0265021502000911
   Garavito-Aguilar ZV, 2004, BRAIN RES, V1011, P177, DOI 10.1016/j.brainres.2004.03.020
   GARLID KD, 1983, J BIOL CHEM, V258, P7974
   Gold MS, 1998, J PHARMACOL EXP THER, V285, P413
   GRANT RL, 1994, TOXICOL APPL PHARM, V129, P23, DOI 10.1006/taap.1994.1225
   GROUSELLE M, 1990, BIOCHEM J, V271, P269, DOI 10.1042/bj2710269
   GRYNKIEWICZ G, 1985, J BIOL CHEM, V260, P3440
   HASCHKE RH, 1974, J NEUROCHEM, V22, P837, DOI 10.1111/j.1471-4159.1974.tb04302.x
   Hodgson PS, 2000, REGION ANESTH PAIN M, V25, P218, DOI 10.1016/S1098-7339(00)90001-4
   Hodgson PS, 1999, ANESTH ANALG, V88, P797, DOI 10.1097/00000539-199904000-00023
   Hollmann MW, 2000, ANESTHESIOLOGY, V93, P858, DOI 10.1097/00000542-200009000-00038
   Irwin W, 2002, J BIOL CHEM, V277, P12221, DOI 10.1074/jbc.M108938200
   Johnson ME, 2004, ANESTHESIOLOGY, V101, P1184, DOI 10.1097/00000542-200411000-00019
   Johnson ME, 2002, ANESTHESIOLOGY, V97, P1466, DOI 10.1097/00000542-200212000-00019
   JOHNSON ME, 1994, J NEUROSCI, V14, P4040
   Johnson ME, 2000, MAYO CLIN PROC, V75, P921, DOI 10.4065/75.9.921
   Kamiya Y, 2005, BIOMED RES-TOKYO, V26, P231, DOI 10.2220/biomedres.26.231
   Kasaba T, 2003, ANESTH ANALG, V97, P85, DOI 10.1213/01.ANE.0000065905.88771.0D
   Lee HT, 2004, AM J PHYSIOL-RENAL, V286, pF111, DOI 10.1152/ajprenal.00108.2003
   Lee HT, 2003, AM J NEPHROL, V23, P129, DOI 10.1159/000069304
   Lirk P, 2006, ANESTHESIOLOGY, V104, P1266, DOI 10.1097/00000542-200606000-00023
   Liu BG, 2001, ANESTHESIOLOGY, V95, P139, DOI 10.1097/00000542-200107000-00024
   Moorman J. Randall, 1998, P145
   MOSMANN T, 1983, J IMMUNOL METHODS, V65, P55, DOI 10.1016/0022-1759(83)90303-4
   NICOLSON GL, 1976, J CELL BIOL, V68, P395, DOI 10.1083/jcb.68.2.395
   Nishimura Y, 2006, TOXICOLOGY, V218, P48, DOI 10.1016/j.tox.2005.09.016
   Pardo L, 2002, EUR J PHARMACOL, V455, P81, DOI 10.1016/S0014-2999(02)02555-4
   Park CJ, 2005, J DENT RES, V84, P852, DOI 10.1177/154405910508400914
   Pollock JE, 2002, REGION ANESTH PAIN M, V27, P581, DOI 10.1053/rapm.2002.36457
   Pollock Julia E, 2003, Best Pract Res Clin Anaesthesiol, V17, P471, DOI 10.1016/S1521-6896(02)00113-1
   Radwan IAM, 2002, ANESTHESIOLOGY, V97, P630, DOI 10.1097/00000542-200209000-00017
   Rossner KL, 1997, ANESTHESIOLOGY, V87, P926, DOI 10.1097/00000542-199710000-00028
   SAKURA S, 1995, ANESTH ANALG, V81, P338, DOI 10.1097/00000539-199508000-00023
   Sattler R, 1996, BRAIN RES, V719, P239, DOI 10.1016/0006-8993(96)00125-4
   SCHONFELD P, 1992, FEBS LETT, V304, P273, DOI 10.1016/0014-5793(92)80636-U
   SELANDER D, 1993, REGION ANESTH, V18, P461
   STRICHARTZ GR, 1990, ANESTH ANALG, V71, P158
   Strichartz GR, 1987, LOCAL ANESTHETICS, P21
   Sztark F, 1998, ANESTHESIOLOGY, V88, P1340, DOI 10.1097/00000542-199805000-00026
   TERADA H, 1990, J BIOL CHEM, V265, P7837
   Toselli M, 1996, J NEUROPHYSIOL, V76, P3920, DOI 10.1152/jn.1996.76.6.3920
   Tosetti P, 1998, J NEUROPHYSIOL, V79, P648, DOI 10.1152/jn.1998.79.2.648
   Unami Akira, 2003, J Toxicol Sci, V28, P77, DOI 10.2131/jts.28.77
   Weiss JN, 1997, FASEB J, V11, P835, DOI 10.1096/fasebj.11.11.9285481
   Xu F, 2000, ANESTHESIOLOGY, V92, P1746, DOI 10.1097/00000542-200006000-00035
   Xu F, 2003, ANESTHESIOLOGY, V98, P1139, DOI 10.1097/00000542-200305000-00016
   YaDeau JT, 2005, ANESTH ANALG, V101, P661, DOI 10.1213/01.ane.0000167636.94707.d3
NR 53
TC 168
Z9 186
U1 2
U2 25
PU LIPPINCOTT WILLIAMS & WILKINS
PI PHILADELPHIA
PA TWO COMMERCE SQ, 2001 MARKET ST, PHILADELPHIA, PA 19103 USA
SN 0003-2999
J9 ANESTH ANALG
JI Anesth. Analg.
PD MAR
PY 2009
VL 108
IS 3
BP 997
EP 1007
DI 10.1213/ane.0b013e31819385e1
PG 11
WC Anesthesiology
WE Science Citation Index Expanded (SCI-EXPANDED); Conference Proceedings Citation Index - Science (CPCI-S)
SC Anesthesiology
GA 409WU
UT WOS:000263537300054
PM 19224816
OA Bronze
DA 2024-03-02
ER

PT J
AU Piegeler, T
   Votta-Velis, EG
   Liu, GQ
   Place, AT
   Schwartz, DE
   Beck-Schimmer, B
   Minshall, RD
   Borgeat, A
AF Piegeler, Tobias
   Votta-Velis, E. Gina
   Liu, Guoquan
   Place, Aaron T.
   Schwartz, David E.
   Beck-Schimmer, Beatrice
   Minshall, Richard D.
   Borgeat, Alain
TI Antimetastatic Potential of Amide-linked Local Anesthetics <i>Inhibition
   of Lung Adenocarcinoma Cell Migration and Inflammatory Src Signaling
   Independent of Sodium Channel Blockade</i>
SO ANESTHESIOLOGY
LA English
DT Article
ID CIRCULATING TUMOR-CELLS; GATED SODIUM-CHANNELS; NEUTROPHIL ADHESION;
   ICAM-1 EXPRESSION; ENDOTHELIAL-CELLS; CANCER SURGERY; ANGIOGENESIS;
   RECURRENCE; SURVIVAL
AB Background: Retrospective analysis of patients undergoing cancer surgery suggests the use of regional anesthesia may reduce cancer recurrence and improve survival. Amide-linked local anesthetics have antiinflammatory properties, although the mechanism of action in this regard is unclear. As inflammatory processes involving Src tyrosine protein kinase and intercellular adhesion molecule-1 are important in tumor growth and metastasis, we hypothesized that amide-linked local anesthetics may inhibit inflammatory Src-signaling involved in migration of adenocarcinoma cells.
   Methods: NCI-H838 lung cancer cells were incubated with tumor necrosis factor-alpha in absence/presence of ropivacaine, lidocaine, or chloroprocaine (1 nM-100 mu M). Cell migration and total cell lysate Src-activation and intercellular adhesion molecule-1 phosphorylation were assessed. The role of voltage-gated sodium-channels in the mechanism of local anesthetic effects was also evaluated.
   Results: Ropivacaine treatment (100 mu M) of H838 cells for 20 min decreased basal Src activity by 62% (P = 0.003), and both ropivacaine and lidocaine coadministered with tumor necrosis factor-alpha statistically significantly decreased Src-activation and intercellular adhesion molecule-1 phosphorylation, whereas chloroprocaine had no such effect. Migration of these cells at 4 h was inhibited by 26% (P = 0.005) in presence of 1 mu M ropivacaine and 21% by 1 mu M lidocaine (P = 0.004). These effects of ropivacaine and lidocaine were independent of voltage-gated sodium-channel inhibition.
   Conclusions: This study indicates that amide-, but not ester-linked, local anesthetics may provide beneficial antimetastatic effects. The observed inhibition of NCI-H838 cell migration by lidocaine and ropivacaine was associated with the inhibition of tumor necrosis factor-alpha induced Src-activation and intercellular adhesion molecule-1 phosphorylation, providing the first evidence of a molecular mechanism that appears to be independent of their known role as sodium-channel blockers.
C1 [Piegeler, Tobias; Votta-Velis, E. Gina; Liu, Guoquan; Place, Aaron T.; Schwartz, David E.; Beck-Schimmer, Beatrice; Minshall, Richard D.; Borgeat, Alain] Balgrist Univ Hosp Zurich, Div Anesthesiol, Zurich, Switzerland.
C3 University of Zurich
RP Borgeat, A (corresponding author), Balgrist Univ Hosp, Div Anesthesiol, Forchstr 340, CH-8008 Zurich, Switzerland.
EM alain.borgeat@balgrist.ch
RI Beck-Schimmer, Beatrice/AFL-3102-2022
OI Beck-Schimmer, Beatrice/0000-0002-0648-6115
FU National Institutes of Health, Bethesda, Maryland [HL60678, HL71626];
   Lung Society, Zurich, Switzerland; Swiss Society of Anesthesiology and
   Resuscitation, Bern, Switzerland
FX Supported by institutional sources; grant nos. HL60678 and HL71626 from
   the National Institutes of Health, Bethesda, Maryland; The Lung Society,
   Zurich, Switzerland; and the Swiss Society of Anesthesiology and
   Resuscitation, Bern, Switzerland. Drs. Piegeler and Votta-Velis
   contributed equally to this work.
CR Aleshin A, 2010, NEOPLASIA, V12, P599, DOI 10.1593/neo.10328
   Barshack I, 2008, DIGESTION, V77, P108, DOI 10.1159/000123840
   Biki B, 2008, ANESTHESIOLOGY, V109, P180, DOI 10.1097/ALN.0b013e31817f5b73
   Blumenthal S, 2006, ANESTHESIOLOGY, V104, P961, DOI 10.1097/00000542-200605000-00012
   Brackenbury WJ, 2008, NEUROSCIENTIST, V14, P571, DOI 10.1177/1073858408320293
   Breitenlechner CB, 2005, J MOL BIOL, V353, P222, DOI 10.1016/j.jmb.2005.08.023
   CATTERALL WA, 1980, ANNU REV PHARMACOL, V20, P15, DOI 10.1146/annurev.pa.20.040180.000311
   CHEN ZL, 1993, JNCI-J NATL CANCER I, V85, P493, DOI 10.1093/jnci/85.6.493
   Christopherson R, 2008, ANESTH ANALG, V107, P325, DOI 10.1213/ane.0b013e3181770f55
   Das J, 2006, J MED CHEM, V49, P6819, DOI 10.1021/jm060727j
   de Klaver MJM, 2006, ANESTH ANALG, V102, P1108, DOI 10.1213/01.ane.0000200310.39031.1f
   Exadaktylos AK, 2006, ANESTHESIOLOGY, V105, P660, DOI 10.1097/00000542-200610000-00008
   Ge MJ, 2006, J CANCER RES CLIN, V132, P248, DOI 10.1007/s00432-005-0059-3
   Guarino M, 2010, J CELL PHYSIOL, V223, P14, DOI 10.1002/jcp.22011
   Gupta K, 2002, CANCER RES, V62, P4491
   Herroeder S, 2007, ANN SURG, V246, P192, DOI 10.1097/SLA.0b013e31805dac11
   Hollmann MW, 2001, ANESTHESIOLOGY, V95, P113, DOI 10.1097/00000542-200107000-00021
   Horwitz AR, 1999, SCIENCE, V286, P1102, DOI 10.1126/science.286.5442.1102
   Hu G, 2008, CIRC RES, V102, pE120, DOI 10.1161/CIRCRESAHA.107.167486
   Hu GC, 2009, MICROVASC RES, V77, P21, DOI 10.1016/j.mvr.2008.10.002
   Izbicki JR, 1998, ANN SURG, V227, P138, DOI 10.1097/00000658-199801000-00020
   JEMAL A, 2011, CA-CANCER J CLIN, V61, P69, DOI DOI 10.3322/CAAC.20107
   Kim AW, 2009, SEMIN THORAC CARDIOV, V21, P298, DOI 10.1053/j.semtcvs.2009.11.001
   Kim MP, 2009, CELL TISSUE RES, V335, P249, DOI 10.1007/s00441-008-0682-9
   Lang A, 2010, IMMUNOBIOLOGY, V215, P304, DOI 10.1016/j.imbio.2009.05.006
   Lin YC, 2006, CLIN CANCER RES, V12, P7165, DOI 10.1158/1078-0432.CCR-06-1393
   Liu GQ, 2011, ARTERIOSCL THROM VAS, V31, P1342, DOI 10.1161/ATVBAHA.110.222208
   Melis M, 1996, EUR RESPIR J, V9, P1831, DOI 10.1183/09031936.96.09091831
   Owen M D, 2000, Expert Opin Pharmacother, V1, P325, DOI 10.1517/14656566.1.2.325
   Peach G, 2010, BRIT J CANCER, V102, P1327, DOI 10.1038/sj.bjc.6605651
   Perez-Castro R, 2009, ANESTH ANALG, V108, P997, DOI 10.1213/ane.0b013e31819385e1
   Roger S, 2007, INT J BIOCHEM CELL B, V39, P774, DOI 10.1016/j.biocel.2006.12.007
   Roland CL, 2007, SURGERY, V141, P705, DOI 10.1016/j.surg.2007.01.016
   Roland CL, 2010, EXP BIOL MED, V235, P263, DOI 10.1258/ebm.2009.009215
   Schenone S, 2011, MED RES REV, V31, P1, DOI 10.1002/med.20175
   Schröder C, 2011, J CANCER RES CLIN, V137, P1193, DOI 10.1007/s00432-011-0984-2
   Sentürk M, 2006, CURR OPIN ANESTHESIO, V19, P1
   Singleton PA, 2006, MICROVASC RES, V72, P3, DOI 10.1016/j.mvr.2006.04.004
   Staudt LM, 2010, CSH PERSPECT BIOL, V2, DOI 10.1101/cshperspect.a000109
   Thiery JP, 2002, NAT REV CANCER, V2, P442, DOI 10.1038/nrc822
   Thomas SM, 1997, ANNU REV CELL DEV BI, V13, P513, DOI 10.1146/annurev.cellbio.13.1.513
   Wu QD, 2001, AM J PHYSIOL-CELL PH, V280, pC814, DOI 10.1152/ajpcell.2001.280.4.C814
   Yeatman TJ, 2004, NAT REV CANCER, V4, P470, DOI 10.1038/nrc1366
NR 43
TC 166
Z9 176
U1 0
U2 11
PU LIPPINCOTT WILLIAMS & WILKINS
PI PHILADELPHIA
PA TWO COMMERCE SQ, 2001 MARKET ST, PHILADELPHIA, PA 19103 USA
SN 0003-3022
EI 1528-1175
J9 ANESTHESIOLOGY
JI Anesthesiology
PD SEP
PY 2012
VL 117
IS 3
BP 548
EP 559
DI 10.1097/ALN.0b013e3182661977
PG 12
WC Anesthesiology
WE Science Citation Index Expanded (SCI-EXPANDED)
SC Anesthesiology
GA 994QZ
UT WOS:000307947700015
PM 22846676
OA Green Accepted, Green Published
DA 2024-03-02
ER

PT J
AU Grishko, V
   Xu, M
   Wilson, G
   Pearsall, AW
AF Grishko, Valentina
   Xu, Min
   Wilson, Glenn
   Pearsall, Albert W.
TI Apoptosis and Mitochondrial Dysfunction in Human Chondrocytes Following
   Exposure to Lidocaine, Bupivacaine, and Ropivacaine
SO JOURNAL OF BONE AND JOINT SURGERY-AMERICAN VOLUME
LA English
DT Article
ID VOLTAGE-GATED SODIUM; BOVINE ARTICULAR CHONDROCYTES; LOCAL-ANESTHETICS;
   OXIDATIVE STRESS; POTASSIUM CHANNELS; DNA DAMAGE; CELL-DEATH; IN-VITRO;
   SENSORY NEURONS; TETRODOTOXIN
AB Background: Several mechanisms have been proposed to explain toxicity of local anesthetics to chondrocytes, including the blockade of potassium channels and mitochondrial injury. The purposes of this investigation were to study the effects of liclocaine, bupivacaine, and ropivacaine on human chondrocyte viability and mitochondrial function in vitro and to characterize the type of cell death elicited following exposure.
   Methods: Primary chondrocyte cultures from patients with osteoarthritis undergoing knee replacement were treated with saline solution and the following concentrations of local anesthetics: 2%, 1%, and 0.5% liclocaine, 0.5% and 0.25% bupivacaine, and 0.5% and 0.2% ropivacaine for one hour. Cell viability and apoptosis were measured by flow cytometry at twenty-four hours and 120 hours after treatment. Nuclear staining and caspase 3 and 9 cleavage assays (Western blot) were used to further establish the induction of apoptosis. Mitochondrial dysfunction was evaluated by the accumulation of mitochondrial DNA damage (quantitative Southern blot), changes in adenosine triphosphate production (bioluminescence kit), and mitochondrial protein levels (Western blot analysis).
   Results: Exposure of primary human chondrocytes to a 2% concentration of lidocaine caused massive necrosis of chondrocytes after twenty-four hours, 1% liclocaine and 0.5% bupivacaine caused a detectable, but not significant, decrease in viability after twenty-four hours, while 0.5% liclocaine, 0.25% bupivacaine, and both concentrations of ropivacaine (0.5% and 0.2%) did not affect chondrocyte viability. Flow cytometry analysis of chondrocytes 120 hours after drug treatment revealed a significant decrease in viability (p < 0.05) with a concomitant increase in the number of apoptotic cells at all concentrations of lidocaine, bupivacaine, and ropivacaine analyzed, except 0.2% ropivacaine. Apoptosis was verified by observation of condensed and fragmented nuclei and a decrease in procaspase 3 and 9 levels. Local anesthetics induced mitochondrial DNA damage and a decrease in adenosine triphosphate and mitochondrial protein levels.
   Conclusions: Liclocaine, bupivacaine, and ropivacaine cause delayed mitochondrial dysfunction and apoptosis in cultured human chondrocytes.
C1 [Grishko, Valentina; Xu, Min; Wilson, Glenn; Pearsall, Albert W.] Univ S Alabama, Dept Orthopaed Surg, Mobile, AL 36693 USA.
C3 University of South Alabama
RP Grishko, V (corresponding author), Univ S Alabama, Dept Orthopaed Surg, 3421 Med Pk Dr, Mobile, AL 36693 USA.
EM vgrishko@jaguar1.usouthal.edu
CR Ballinger SW, 2000, CIRC RES, V86, P960, DOI 10.1161/01.RES.86.9.960
   Bedner E, 1999, CYTOMETRY, V35, P181, DOI 10.1002/(SICI)1097-0320(19990301)35:3<181::AID-CYTO1>3.0.CO;2-5
   Blair NT, 2002, J NEUROSCI, V22, P10277
   Chu CR, 2006, ARTHROSCOPY, V22, P693, DOI 10.1016/j.arthro.2006.05.006
   DABADIE P, 1987, FEBS LETT, V226, P77, DOI 10.1016/0014-5793(87)80554-9
   de Grey ADNJ, 2005, REJUV RES, V8, P13, DOI 10.1089/rej.2005.8.13
   Diaz D, 2007, J CELL PHYSIOL, V210, P469, DOI 10.1002/jcp.20871
   Dobson Allison W, 2002, Methods Mol Biol, V197, P351, DOI 10.1385/1-59259-284-8:351
   Dragoo JL, 2008, AM J SPORT MED, V36, P1484, DOI 10.1177/0363546508318190
   Esteve JM, 1999, FASEB J, V13, P1055, DOI 10.1096/fasebj.13.9.1055
   Farmer CE, 2008, BRIT J PHARMACOL, V155, P34, DOI 10.1038/bjp.2008.235
   Friederich P, 2002, EUR J ANAESTH, V19, P564, DOI 10.1017/S0265021502000911
   Gomoll AH, 2006, ARTHROSCOPY, V22, P813, DOI 10.1016/j.arthro.2006.06.006
   Grishko VI, 2009, OSTEOARTHR CARTILAGE, V17, P107, DOI 10.1016/j.joca.2008.05.009
   Grishko V, 2009, J BIOL CHEM, V284, P9132, DOI 10.1074/jbc.M804178200
   HILLE B, 2001, ION CHANNELS EXCITAB, P503
   Hollensworth SB, 2000, FREE RADICAL BIO MED, V28, P1161, DOI 10.1016/S0891-5849(00)00214-8
   Holmuhamedov EL, 2004, FEBS LETT, V568, P167, DOI 10.1016/j.febslet.2004.05.031
   Irwin W, 2002, J BIOL CHEM, V277, P12221, DOI 10.1074/jbc.M108938200
   Johnson ME, 2004, ANESTHESIOLOGY, V101, P1184, DOI 10.1097/00000542-200411000-00019
   Kamiya Y, 2005, BIOMED RES-TOKYO, V26, P231, DOI 10.2220/biomedres.26.231
   Karniel M, 2000, MOL GENET METAB, V69, P40, DOI 10.1006/mgme.1999.2954
   Karpie JC, 2007, AM J SPORT MED, V35, P1621, DOI 10.1177/0363546507304719
   Katoh H, 2002, CIRCULATION, V105, P2666, DOI 10.1161/01.CIR.0000016831.41648.04
   Kawano T, 2004, ANESTHESIOLOGY, V101, P390, DOI 10.1097/00000542-200408000-00020
   Kim M, 1997, EXP CELL RES, V231, P235, DOI 10.1006/excr.1996.3462
   Kroemer G, 1998, ANNU REV PHYSIOL, V60, P619, DOI 10.1146/annurev.physiol.60.1.619
   Lee CH, 2008, CHANNELS, V2, P407, DOI 10.4161/chan.2.6.7429
   Mandavilli BS, 2002, MUTAT RES-FUND MOL M, V509, P127, DOI 10.1016/S0027-5107(02)00220-8
   Nair GS, 2009, BRIT J ANAESTH, V102, P307, DOI 10.1093/bja/aen389
   Olschewski A, 1999, BRIT J ANAESTH, V82, P435, DOI 10.1093/bja/82.3.435
   Piper SL, 2008, J BONE JOINT SURG AM, V90A, P986, DOI 10.2106/JBJS.G.01033
   Punke MA, 2003, ANESTH ANALG, V96, P1665, DOI 10.1213/01.ANE.0000062524.90936.1F
   Rachek LI, 2004, NUCLEIC ACIDS RES, V32, P3240, DOI 10.1093/nar/gkh648
   Sandhiya S, 2009, INDIAN J MED RES, V129, P223
   Santos JH, 2003, J BIOL CHEM, V278, P1728, DOI 10.1074/jbc.M208752200
   Scholz A, 2002, BRIT J ANAESTH, V89, P52, DOI 10.1093/bja/aef163
   Silos-Santiago I, 2008, CURR OPIN INVEST DR, V9, P83
   Sun ZL, 2008, AM J PHYSIOL-RENAL, V294, pF491, DOI 10.1152/ajprenal.00263.2007
   Tanahashi S, 2007, EUR J ANAESTH, V24, P782, DOI 10.1017/S0265021507000440
   Urban BW, 2000, MOLECULAR PHARMACOLOGY OF ANAESTHESIA, P151
   Wei YH, 2002, EXP BIOL MED, V227, P671, DOI 10.1177/153537020222700901
   Wei YH, 1998, ANN NY ACAD SCI, V854, P155, DOI 10.1111/j.1749-6632.1998.tb09899.x
   Wohlrab D, 2004, J ORTHOP SCI, V9, P364, DOI 10.1007/s00776-004-0789-0
NR 44
TC 165
Z9 175
U1 0
U2 12
PU JOURNAL BONE JOINT SURGERY INC
PI NEEDHAM
PA 20 PICKERING ST, NEEDHAM, MA 02192 USA
SN 0021-9355
J9 J BONE JOINT SURG AM
JI J. Bone Joint Surg.-Am. Vol.
PD MAR
PY 2010
VL 92A
IS 3
BP 609
EP 618
DI 10.2106/JBJS.H.01847
PG 10
WC Orthopedics; Surgery
WE Science Citation Index Expanded (SCI-EXPANDED)
SC Orthopedics; Surgery
GA 564KT
UT WOS:000275213800011
PM 20194319
DA 2024-03-02
ER

PT J
AU McClellan, KJ
   Faulds, D
AF McClellan, KJ
   Faulds, D
TI Ropivacaine - An update of its use in regional anaesthesia
SO DRUGS
LA English
DT Review
DE ropivacaine; pharmacodynamics; pharmacokinetics; therapeutic use; drug
   interactions; tolerability
ID BRACHIAL-PLEXUS BLOCK; CONTINUOUS EPIDURAL INFUSION; CONTINUOUS
   EXTRADURAL INFUSION; ELECTIVE CESAREAN-SECTION; INGUINAL-HERNIA REPAIR;
   POSTOPERATIVE PAIN RELIEF; MAJOR ORTHOPEDIC-SURGERY; HEALTHY
   MALE-VOLUNTEERS; LOWER ABDOMINAL-SURGERY; LOCAL-ANESTHETIC AGENT
AB Ropivacaine is a long-acting, enantiomerically pure (S-enantiomer) amide local anaesthetic with a high pK(a) and low lipid solubility which blocks nerve fibres involved in pain transmission (A delta and C fibres) to a greater degree than those controlling motor function (A beta fibres). The drug was less cardiotoxic than equal concentrations of racemic bupivacaine but more so than lidocaine (lignocaine) in vitro and had a significantly higher threshold for CNS toxicity than racemic bupivacaine in healthy volunteers (mean maximum tolerated unbound arterial plasma concentrations were 0.56 and 0.3 mg/L, respectively).
   Extensive clinical data have shown that epidural ropivacaine 0.2% is effective for the initiation and maintenance of labour analgesia, and provides pain relief after abdominal or orthopaedic surgery especially when given in conjunction with opioids (coadministration with opioids may also allow for lower concentrations of ropivacaine to be used). The drug had efficacy generally similar to that of the same dose of bupivacaine with regard to pain relief but caused less motor blockade at low concentrations.
   Lumbar epidural administration of 20 to 30ml ropivacaine 0.5% provided anaesthesia of a similar quality to that achieved with bupivacaine 0.5% in women undergoing caesarean section, but the duration of motor blockade was shorter with ropivacaine. For lumbar epidural anaesthesia for lower limb or genitourinary surgery, comparative data suggest that higher concentrations of ropivacaine (0.75 or 1.0%) may be needed to provide the same sensory and motor blockade as bupivacaine 0.5 and 0.75%. In patients about to undergo upper limb surgery, 30 to 40ml ropivacaine 0.5% produced brachial plexus anaesthesia broadly similar to that achieved with equivalent volumes of bupivacaine 0.5%, although the time to onset of sensory block tended to be faster and the duration of motor block shorter with ropivacaine.
   Ropivacaine had an adverse event profile similar to that of bupivacaine in clinical trials. Several cases of CNS toxicity have been reported after inadvertent intravascular administration of ropivacaine, but only 1 case of cardiovascular toxicity has been reported to date. The outcome of these inadvertent intravascular administrations was favourable.
   Conclusion: Ropivacaine is a well tolerated regional anaesthetic with an efficacy broadly similar to that of bupivacaine. However, it may be a preferred option because of its reduced CNS and cardiotoxic potential and its lower propensity for motor block.
C1 Adis Int Ltd, Auckland 10, New Zealand.
C3 Adis International
RP McClellan, KJ (corresponding author), Adis Int Ltd, 41 Centorian Dr,Private Bag 65901, Auckland 10, New Zealand.
EM demail@adis.co.nz
CR Abouleish EI, 1998, BRIT J ANAESTH, V80, P843, DOI 10.1093/bja/80.6.843
   Ala-Kokko TI, 2000, ACTA ANAESTH SCAND, V44, P623, DOI 10.1034/j.1399-6576.2000.00522.x
   ALAHUHTA S, 1995, ANESTHESIOLOGY, V83, P23, DOI 10.1097/00000542-199507000-00004
   AlaKokko TI, 1997, INT J OBSTET ANESTH, V6, P147, DOI 10.1016/S0959-289X(97)80078-7
   ALBRIGHT GA, 1979, ANESTHESIOLOGY, V51, P285, DOI 10.1097/00000542-197910000-00001
   Arlander E, 1998, CLIN PHARMACOL THER, V64, P484, DOI 10.1016/S0009-9236(98)90131-X
   ARLOCK P, 1988, PHARMACOL TOXICOL, V63, P96, DOI 10.1111/j.1600-0773.1988.tb00918.x
   ARSIRADAM NM, 1998, ANESTH ANALG     FEB, P361
   *ASTR, 2000, ROP GLOB PRESCR INF
   BADER AM, 1989, ANESTH ANALG, V68, P724
   Badner NH, 1996, CAN J ANAESTH, V43, P17, DOI 10.1007/BF03015952
   BARR ML, 1983, PERIPHERAL NERVOUS S
   Beilin Y, 1999, ANESTH ANALG, V88, P1340, DOI 10.1097/00000539-199906000-00027
   Benhamou D, 1997, BRIT J ANAESTH, V78, P748, DOI 10.1093/bja/78.6.748
   Berti M, 2000, CAN J ANAESTH, V47, P27, DOI 10.1007/BF03020727
   Bertini L, 1999, REGION ANESTH PAIN M, V24, P514, DOI 10.1016/S1098-7339(99)90041-X
   Bjornestad E, 1999, ACTA ANAESTH SCAND, V43, P603, DOI 10.1034/j.1399-6576.1999.430602.x
   Borgeat A, 1998, BRIT J ANAESTH, V81, P603, DOI 10.1093/bja/81.4.603
   Borgeat A, 2000, ANESTHESIOLOGY, V92, P102, DOI 10.1097/00000542-200001000-00020
   Brodner G, 2000, ANESTH ANALG, V90, P649, DOI 10.1097/00000539-200003000-00027
   Brodner G, 1999, ANESTH ANALG, V88, P128
   BROWN DL, 1990, ANESTHESIOLOGY, V72, P633, DOI 10.1097/00000542-199004000-00010
   Burm AGL, 2000, ANESTHESIOLOGY, V93, P395, DOI 10.1097/00000542-200008000-00017
   BUTTERWORTH JF, 1990, ANESTHESIOLOGY, V72, P711, DOI 10.1097/00000542-199004000-00022
   Campbell DC, 2000, ANESTH ANALG, V90, P1384, DOI 10.1097/00000539-200006000-00023
   Capogna G, 1999, BRIT J ANAESTH, V82, P371, DOI 10.1093/bja/82.3.371
   CARVALHO JCA, 1998, ANESTHESIOLOGY, pA1053
   Casati A, 1999, BRIT J ANAESTH, V83, P872, DOI 10.1093/bja/83.6.872
   Casati A, 1999, ANESTHESIOLOGY, V90, P1047, DOI 10.1097/00000542-199904000-00018
   Casati A, 1998, EUR J ANAESTH, V15, P549, DOI 10.1046/j.1365-2346.1998.00351.x
   Cascio MG, 1998, REGION ANESTH PAIN M, V23, P548, DOI 10.1016/S1098-7339(98)90079-7
   CEDERHOLM I, 1992, REGION ANESTH, V17, P322
   Chiu J. W., 1999, Anesthesiology (Hagerstown), V91, pA1058
   CHIU JW, 5 AM JAP AN C 1998 O
   CLARKSON CW, 1985, ANESTHESIOLOGY, V62, P396, DOI 10.1097/00000542-198504000-00006
   Cohen Sheila, 1997, Acta Anaesthesiologica Scandinavica, V41, P17, DOI 10.1111/j.1399-6576.1997.tb05485.x
   Convery P, 1999, BRIT J ANAESTH, V82, P111
   Corke PJ, 1999, ANAESTH INTENS CARE, V27, P249, DOI 10.1177/0310057X9902700303
   Cristwood R, 1994, EXPERT OPIN INV DRUG, V3, P1209
   Crosby E, 1998, CAN J ANAESTH, V45, P1066, DOI 10.1007/BF03012393
   CUIGNET O, 2000, EUR J ANAESTHESIOL S, V19, P113
   Da Conceicao MJ, 1998, BRIT J ANAESTH, V80, P507, DOI 10.1093/bja/80.4.507
   Da Conceicao MJ, 1999, PAEDIATR ANAESTH, V9, P229, DOI 10.1046/j.1460-9592.1999.00342.x
   DATTA S, 1995, ANESTHESIOLOGY, V82, P1346, DOI 10.1097/00000542-199506000-00004
   De Negri P., 1999, Regional Anesthesia and Pain Medicine, V24, P81
   DENEGRI P, 1999, REGION ANESTH PAIN M, P20
   DIMARCO P, 1998, BR J ANAESTH S1, V80, P182
   Eddleston JM, 1996, BRIT J ANAESTH, V76, P66, DOI 10.1093/bja/76.1.66
   Ekstrom G, 1996, DRUG METAB DISPOS, V24, P955
   Emanuelsson BM, 1997, THER DRUG MONIT, V19, P126, DOI 10.1097/00007691-199704000-00002
   EMANUELSSON BMK, 1995, ANESTH ANALG, V81, P1163, DOI 10.1097/00000539-199512000-00008
   Erichsen CJ, 1996, ANESTHESIOLOGY, V84, P834, DOI 10.1097/00000542-199604000-00010
   Etches RC, 1997, ANESTH ANALG, V84, P784, DOI 10.1097/00000539-199704000-00016
   Fanelli G, 1998, ANESTH ANALG, V87, P597, DOI 10.1097/00000539-199809000-00019
   FELDMAN HS, 1989, ANESTH ANALG, V69, P794
   Finucane BT, 1996, CAN J ANAESTH, V43, P442, DOI 10.1007/BF03018104
   Fischer C, 2000, ANESTHESIOLOGY, V92, P1588, DOI 10.1097/00000542-200006000-00015
   Foster RH, 2000, DRUGS, V59, P551, DOI 10.2165/00003495-200059030-00013
   Fox AJ, 1999, BMJ-BRIT MED J, V319, P557, DOI 10.1136/bmj.319.7209.557
   Gaiser RR, 1997, J CLIN ANESTH, V9, P564, DOI 10.1016/S0952-8180(97)00145-1
   GATT S, 1996, ANAESTH INTENSIVE CA, V24, P108
   Gautier P, 1999, ANESTHESIOLOGY, V90, P772, DOI 10.1097/00000542-199903000-00020
   Gautier PE, 1999, ANESTHESIOLOGY, V91, P1239, DOI 10.1097/00000542-199911000-00013
   Gillart T, 1999, ANESTH ANALG, V89, P1192, DOI 10.1213/00000539-199911000-00020
   Gioia L, 1999, ANESTH ANALG, V89, P739, DOI 10.1097/00000539-199909000-00039
   Greengrass RA, 1998, CAN J ANAESTH, V45, P1094, DOI 10.1007/BF03012398
   GRIFFIN RP, 1995, BRIT J ANAESTH, V74, P512, DOI 10.1093/bja/74.5.512
   Habre W, 2000, PAEDIATR ANAESTH, V10, P143, DOI 10.1046/j.1460-9592.2000.00454.x
   Halldin MM, 1996, DRUG METAB DISPOS, V24, P962
   Hansen TG, 2000, BRIT J ANAESTH, V85, P347, DOI 10.1093/bja/85.3.347
   Herníndez-Palazón J, 1999, BRIT J ANAESTH, V82, P101
   HICKEY R, 1990, CAN J ANAESTH, V37, P878, DOI 10.1007/BF03006624
   HICKEY R, 1991, ANESTHESIOLOGY, V74, P639, DOI 10.1097/00000542-199104000-00002
   HICKEY R, 1992, ANESTH ANALG, V75, P602
   HICKEY R, 1990, CAN J ANAESTH, V37, P732, DOI 10.1007/BF03006530
   Hogan Q, 1996, REGION ANESTH, V21, P43
   Horn EP, 1999, ANESTH ANALG, V89, P1461, DOI 10.1097/00000539-199912000-00027
   Huha T, 1999, ANAESTHESIA, V54, P137, DOI 10.1046/j.1365-2044.1999.00668.x
   Irestedt L, 1998, ACTA ANAESTH SCAND, V42, P890, DOI 10.1111/j.1399-6576.1998.tb05347.x
   Irestedt L, 1997, ACTA ANAESTH SCAND, V41, P1149, DOI 10.1111/j.1399-6576.1997.tb04857.x
   IURIO S, 1998, ANAESTHESIA S2, V53, P98
   Ivani G, 1999, CAN J ANAESTH, V46, P467, DOI 10.1007/BF03012947
   Ivani G, 1998, PAEDIATR ANAESTH, V8, P127, DOI 10.1046/j.1460-9592.1998.00246.x
   Ivani G, 2000, ACTA ANAESTH SCAND, V44, P446, DOI 10.1034/j.1399-6576.2000.440415.x
   Ivani G, 1998, BRIT J ANAESTH, V81, P247, DOI 10.1093/bja/81.2.247
   Jayr C, 1998, BRIT J ANAESTH, V81, P887, DOI 10.1093/bja/81.6.887
   Johansson B, 1997, EUR J SURG, V163, P371
   Kampe S, 1999, ANESTH ANALG, V89, P395, DOI 10.1097/00000539-199908000-00027
   KATZ JA, 1990, REGION ANESTH, V15, P250
   KERKKAMP HEM, 1990, REGION ANESTH, V15, P204
   KERKKAMP HEM, 1990, REGION ANESTH, V15, P53
   Khalil S, 1999, ANESTHESIOLOGY, V91, P1279, DOI 10.1097/00000542-199911000-00018
   Klein SM, 1998, ANESTH ANALG, V87, P1316, DOI 10.1097/00000539-199812000-00019
   Klein SM, 1999, REGION ANESTH PAIN M, V24, P175, DOI 10.1016/S1098-7339(99)90081-0
   Knudsen K, 1997, BRIT J ANAESTH, V78, P507, DOI 10.1093/bja/78.5.507
   Koinig H, 1999, ANESTHESIOLOGY, V90, P1339, DOI 10.1097/00000542-199905000-00018
   KOPACZ DJ, 1994, ANESTHESIOLOGY, V81, P1139, DOI 10.1097/00000542-199411000-00007
   Korman B, 1997, ANESTH ANALG, V85, P1128, DOI 10.1097/00000539-199711000-00031
   LEE A, 1989, ANESTH ANALG, V69, P736
   Leoni A, 2000, CAN J ANAESTH, V47, P185, DOI 10.1007/BF03018858
   Levin A, 1998, ANESTH ANALG, V87, P624, DOI 10.1097/00000539-199809000-00025
   Marhofer P, 2000, ANESTH ANALG, V90, P125, DOI 10.1097/00000539-200001000-00028
   Markham A, 1996, DRUGS, V52, P429, DOI 10.2165/00003495-199652030-00012
   Mazoit JX, 1999, ANESTHESIOLOGY, V91, pU386
   McCann M. E., 1998, Anesthesiology (Hagerstown), V89, pA1251, DOI 10.1097/00000542-199809210-00007
   McCaughey W, 1997, AVERYS DRUG TREATMEN, P451
   MCCRAE AF, 1995, BRIT J ANAESTH, V74, P261, DOI 10.1093/bja/74.3.261
   McGlade DP, 1998, ANAESTH INTENS CARE, V26, P515, DOI 10.1177/0310057X9802600507
   McGlade DP, 1997, ANAESTH INTENS CARE, V25, P262, DOI 10.1177/0310057X9702500310
   McLure HA, 1999, ANAESTHESIA, V54, P1178, DOI 10.1046/j.1365-2044.1999.01069.x
   Meister GC, 2000, ANESTH ANALG, V90, P632, DOI 10.1097/00000539-200003000-00024
   MOLLER R, 1990, ANESTHESIOLOGY, V72, P322, DOI 10.1097/00000542-199002000-00019
   MORRISON S, 2000, EUR J ANAESTHESIOL S, V19, P113
   Morrison S. G., 1998, Regional Anesthesia and Pain Medicine, V23, P50
   Morton CPJ, 1997, BRIT J ANAESTH, V79, P3, DOI 10.1093/bja/79.1.3
   Muir HA, 1997, CAN J ANAESTH, V44, P599, DOI 10.1007/BF03015442
   Muldoon T, 1998, BRIT J ANAESTH, V80, P680, DOI 10.1093/bja/80.5.680
   MULDOON T, 1998, INT J ACUTE PAIN MAN, V1, P13
   Mulroy MF, 1999, REGION ANESTH PAIN M, V24, P136, DOI 10.1016/S1098-7339(99)90074-3
   Nicholson G, 1999, REGION ANESTH PAIN M, V24, P337, DOI 10.1016/S1098-7339(99)90108-6
   NIESEL HC, 1993, ANAESTHESIST, V42, P605
   Nociti JR, 1999, ACTA ANAESTH SCAND, V43, P799, DOI 10.1034/j.1399-6576.1999.430803.x
   Owen MD, 1998, ANESTH ANALG, V86, P527, DOI 10.1097/00000539-199803000-00015
   Parpaglioni R, 2000, INT J OBSTET ANESTH, V9, P83, DOI 10.1054/ijoa.1999.0364
   Pettersson N, 1998, REGION ANESTH PAIN M, V23, P189, DOI 10.1097/00115550-199823020-00013
   Pettersson N, 1999, REGION ANESTH PAIN M, V24, P569, DOI 10.1016/S1098-7339(99)90051-2
   Pinto M, 1999, BRIT J ANAESTH, V82, P193
   Plowman AN, 1998, ANAESTH INTENS CARE, V26, P204, DOI 10.1177/0310057X9802600214
   Polley LS, 1999, ANESTHESIOLOGY, V90, P944, DOI 10.1097/00000542-199904000-00003
   RAMAMURTHY S, 1989, ANESTH ANALG, pS230
   REIZ S, 1989, ACTA ANAESTH SCAND, V33, P93, DOI 10.1111/j.1399-6576.1989.tb02868.x
   ROSENBERG PH, 1983, BRIT J ANAESTH, V55, P163, DOI 10.1093/bja/55.2.163
   Ruetsch YA, 1999, ANESTHESIOLOGY, V90, P1784, DOI 10.1097/00000542-199906000-00040
   SANTOS AC, 1992, ANESTH ANALG, V74, P62
   Schug SA, 1996, BRIT J ANAESTH, V76, P487, DOI 10.1093/bja/76.4.487
   Scott DA, 1999, ANESTH ANALG, V88, P857, DOI 10.1097/00000539-199904000-00033
   SCOTT DA, 1995, ANESTH ANALG, V81, P982, DOI 10.1097/00000539-199511000-00015
   Scott DA, 1997, ANESTH ANALG, V85, P1322, DOI 10.1097/00000539-199712000-00026
   SCOTT DB, 1989, ANESTH ANALG, V69, P563, DOI 10.1213/00000539-198911000-00003
   Scutari G, 1998, BIOCHEM PHARMACOL, V56, P1633, DOI 10.1016/S0006-2952(98)00192-0
   Segal S, 1999, BRIT J ANAESTH, V82, P651, DOI 10.1093/bja/82.4.651-a
   Selander Dag, 1997, Regional Anesthesia, V22, P70
   Sia AT, 1999, ANAESTH INTENS CARE, V27, P154, DOI 10.1177/0310057X9902700204
   Soni AK, 1997, ANESTHESIOLOGY, V87, pA909, DOI 10.1097/00000542-199709001-00909
   STIENSTRA R, 1995, ANESTH ANALG, V80, P285, DOI 10.1097/00000539-199502000-00014
   STRICHARTZ GR, 1990, ANESTH ANALG, V71, P158
   Sztark F, 1998, ANESTHESIOLOGY, V88, P1340, DOI 10.1097/00000542-199805000-00026
   Turner G, 1996, BRIT J ANAESTH, V76, P606, DOI 10.1093/bja/76.5.606
   Vaghadia H, 1999, CAN J ANAESTH, V46, P946, DOI 10.1007/BF03013129
   Valenzuela C, 1997, ANESTHESIOLOGY, V86, P718, DOI 10.1097/00000542-199703000-00025
   WAHEDI W, 1990, ANAESTHESIST, V39, pA66
   WALI A, 1999, ANESTHESIOLOGY S, V90, pA71
   WHITEHEAD E, 1990, BRIT J ANAESTH, V64, P67, DOI 10.1093/bja/64.1.67
   WILDSMITH JAW, 1989, BRIT J ANAESTH, V63, P444, DOI 10.1093/bja/63.4.444
   WINNIE AP, 1989, REG ANESTH S25, V17, P67
   WOOD MB, 1993, ANESTH ANALG, V76, P1274, DOI 10.1213/00000539-199376060-00015
   Writer Desmond, 1998, Canadian Journal of Anaesthesia, V45, pA61
   Writer WDR, 1998, BRIT J ANAESTH, V81, P713, DOI 10.1093/bja/81.5.713
   Wulf H, 1999, ANESTH ANALG, V89, P111, DOI 10.1097/00000539-199907000-00019
   Zaric D, 1996, REGION ANESTH, V21, P14
   Zhang X, 1998, Anesthesiology (Hagerstown), V89, pA831, DOI 10.1097/00000542-199809150-00006
NR 161
TC 164
Z9 207
U1 1
U2 15
PU ADIS INT LTD
PI NORTHCOTE
PA 5 THE WAREHOUSE WAY, NORTHCOTE 0627, AUCKLAND, NEW ZEALAND
SN 0012-6667
EI 1179-1950
J9 DRUGS
JI Drugs
PD NOV
PY 2000
VL 60
IS 5
BP 1065
EP 1093
DI 10.2165/00003495-200060050-00007
PG 29
WC Pharmacology & Pharmacy; Toxicology
WE Science Citation Index Expanded (SCI-EXPANDED)
SC Pharmacology & Pharmacy; Toxicology
GA 380EQ
UT WOS:000165686700007
PM 11129123
DA 2024-03-02
ER

PT J
AU Kapral, S
   Greher, M
   Huber, G
   Willschke, H
   Kettner, S
   Kdolsky, R
   Marhofer, P
AF Kapral, Stephan
   Greher, Manfred
   Huber, Gudrun
   Willschke, Harald
   Kettner, Stephan
   Kdolsky, Richard
   Marhofer, Peter
TI Ultrasonographic guidance improves the success rate of interscalene
   brachial plexus blockade
SO REGIONAL ANESTHESIA AND PAIN MEDICINE
LA English
DT Article
DE regional anesthetic technique; interscalene brachial plexus block;
   equipment : ultrasound; local anesthetics : ropivacaine
ID ULTRASOUND GUIDANCE; REGIONAL ANESTHESIA; SHOULDER SURGERY; SPREAD
AB Background and Objectives: The use of ultrasonography in regional anesthetic blocks has rapidly evolved over the past few years. it has been speculated that ultrasound guidance might increase success rates and reduce complications. The aim of our study is to compare the success rate and quality of interscalene brachial plexus blocks performed either with direct ultrasound visualization or with the aid of nerve stimulation to guide needle placement.
   Methods: A total of 160 patients (American Society of Anesthesiologists physical status classification I-III) scheduled for trauma-related upper arm surgery were included in this randomized study and grouped according to the guidance method used to deliver 20 mL of ropivacaine 0.75% for interscalene brachial plexus blockade. in the ultrasound group (n = 80), the brachial plexus was visualized with a linear 5 to 10 MHz probe and the spread of the local anesthetic was assessed. In the nerve stimulation group (n = 80), the roots of the brachial plexus were located using a nerve stimulator (0.5 mA, 2 Hz, and 0.1 millisecond bandwidth). The postblock neurologic assessment was performed by a blinded investigator.
   Results: Sensory and motor blockade parameters were recorded at different points of time. Surgical anesthesia was achieved in 99% of patients in the ultrasound vs 91% of patients in the nerve stimulation group (P <.01). Sensory, motor, and extent of blockade was significantly better in the ultrasound group when compared with the nerve stimulation group.
   Conclusions: The use of ultrasound to guide needle placement and monitor the spread of local anesthetic improves the success rate of interscalene brachial plexus block.
C1 [Kapral, Stephan; Huber, Gudrun; Kettner, Stephan; Marhofer, Peter] Med Univ Vienna, Dept Anaesthesia Gen Intens Care Med, Vienna, Austria.
   [Kdolsky, Richard] Med Univ Vienna, Dept Trauma Surg, Vienna, Austria.
   [Greher, Manfred] Herz Jesu Hosp, Dept Anaesthesia & Perioperat Intens Care & Pain, Vienna, Austria.
C3 Medical University of Vienna; Medical University of Vienna
RP Marhofer, P (corresponding author), Med Univ Vienna, Dept Anaesthesia Gen Intens Care & Pain Therapy, Waehringer Guertel 18-20, A-1090 Vienna, Austria.
EM peter.marhofer@meduniwien.ac.at
OI Marhofer, Peter/0000-0002-1647-3780; Willschke,
   Harald/0000-0002-9093-7563
CR Blaivas M, 2006, AM J EMERG MED, V24, P293, DOI 10.1016/j.ajem.2005.10.004
   Chan VWS, 2007, CAN J ANAESTH, V54, P176, DOI 10.1007/BF03022637
   Chan VWS, 2003, REGION ANESTH PAIN M, V28, P340, DOI 10.1016/S1098-7339(03)00189-5
   CONN RA, 1987, CLIN ORTHOP RELAT R, P94
   DEJONG RH, 1977, LOCAL ANESTHETICS, P197
   Hopkins PM, 2007, BRIT J ANAESTH, V98, P299, DOI 10.1093/bja/ael387
   Jandrasits O, 1998, ACTA ANAESTH SCAND, V42, P48
   KANDALL FP, 1988, GRUNDLAGEN MANUELLEN
   KAPRAL S, 1995, REGION ANESTH, V20, P323
   KAPRAL S, 1994, ANESTH ANALG, V78, P507
   Machin D., 2007, MED STAT COMMONSENSE, V4th
   Marhofer P, 2005, BRIT J ANAESTH, V94, P7, DOI 10.1093/bja/aei002
   Marhofer P, 1997, ANESTH ANALG, V85, P854, DOI 10.1097/00000539-199710000-00026
   Marhofer P, 1998, REGION ANESTH PAIN M, V23, P584, DOI 10.1016/S1098-7339(98)90086-4
   Marhofer P, 2004, ANAESTHESIA, V59, P642, DOI 10.1111/j.1365-2044.2004.03669.x
   Meier G, 2001, ANAESTHESIST, V50, P333, DOI 10.1007/s001010170018
   Schroeder LE, 1996, ANESTH ANALG, V83, P747, DOI 10.1097/00000539-199610000-00015
   TETZLAFF JE, 1994, REGION ANESTH, V19, P339
   TETZLAFF JE, 1995, REGION ANESTH, V20, P128
   TING PL, 1989, BRIT J ANAESTH, V63, P326, DOI 10.1093/bja/63.3.326
   URBAN MK, 1994, REGION ANESTH, V19, P175
   WINNIE AP, 1993, PLEXUS ANESTHESIA PE, V1, P189
NR 22
TC 163
Z9 182
U1 1
U2 5
PU W B SAUNDERS CO-ELSEVIER INC
PI PHILADELPHIA
PA 1600 JOHN F KENNEDY BOULEVARD, STE 1800, PHILADELPHIA, PA 19103-2899 USA
SN 1098-7339
J9 REGION ANESTH PAIN M
JI Region. Anesth. Pain Med.
PD MAY-JUN
PY 2008
VL 33
IS 3
BP 253
EP 258
DI 10.1016/j.rapm.2007.10.011
PG 6
WC Anesthesiology
WE Science Citation Index Expanded (SCI-EXPANDED)
SC Anesthesiology
GA 297LE
UT WOS:000255617400010
PM 18433677
DA 2024-03-02
ER

PT J
AU Borgeat, A
   Dullenkopf, A
   Ekatodramis, G
   Nagy, L
AF Borgeat, A
   Dullenkopf, A
   Ekatodramis, G
   Nagy, L
TI Evaluation of the lateral modified approach for continuous interscalene
   block after shoulder surgery
SO ANESTHESIOLOGY
LA English
DT Article
ID BRACHIAL-PLEXUS BLOCK; PATIENT-CONTROLLED ANALGESIA; POSTOPERATIVE PAIN;
   NEUROLOGIC COMPLICATIONS; LOCAL-ANESTHETICS; CATHETER; NERVE;
   REHABILITATION; MANAGEMENT; INFUSION
AB Background Continuous interscalene block is the technique of choice for postoperative pain relief treatment after shoulder surgery. The authors prospectively evaluated the modified lateral approach for the performance of the interscalene catheter block and monitored 700 patients for clinical efficacy and complications during the first 6 months after placement of the catheter.
   Methods: A total of 700 adults scheduled to undergo elective shoulder surgery performed with an interscalene brachial plexus block through an interscalene catheter were included in this study. The interscalene brachial plexus block procedure was standardized for all patients. Difficulties in placement of the catheter, clinical efficacy of anesthesia and analgesia, patient satisfaction, and acute and chronic complications were recorded. Patients were observed daily for 5 days for any complications and were evaluated at 1, 3, and 6 months after surgery. Persistence of neurologic complication was investigated by electroneuromyography.
   Results: A total of 700 adults completed the study. Easy placement of the catheter (one attempt) was achieved in 86% of the patients. Resistance to thread the catheter was encountered in 6%; no major complications were observed during injection of the initial bolus. The success rate for anesthesia was 97%. Postoperative analgesia was efficient in 99%. The concentration and the rate of infusion of ropivacaine had to be increased in 31 patients (6%). In five patients (0.7%), signs of local infection around the puncture point were noted; in one patient (0.10/6), a collection of pus was surgically drained. Patient satisfaction was 9.6 on a scale of 0-10. Minor neurologic complications (paresthesias, dysesthesias, pain not related to surgery) were observed in 2.4%, 0.3%, and 0% at 1, 3, and 6 months, respectively. At 1 month, three sulcus ulnaris syndromes, one carpal tunnel syndrome, and one complex regional pain syndrome were diagnosed. Two patients (0.2%) had sensory-motor deficit, which necessitated 19 and 28 weeks to recover. Electromyography was suggestive of partial axonotmesis.
   Conclusion: The lateral modified approach provides good conditions for placement of the interscalene catheter. Anesthesia and analgesia performed through the catheter are efficient. The rates of infection and neurologic complications are low, and patient satisfaction is high.
C1 Orthoped Univ Clin Zurich Balgrist, CH-8008 Zurich, Switzerland.
RP Borgeat, A (corresponding author), Orthoped Univ Clin Zurich Balgrist, Forchstr 340, CH-8008 Zurich, Switzerland.
RI Dullenkopf, Alexander/AAF-7817-2021
CR Arciero RA, 1996, ARTHROSCOPY, V12, P715
   BAINTON CR, 1994, ANESTHESIOLOGY, V81, P657, DOI 10.1097/00000542-199409000-00020
   Benumof JL, 2000, ANESTHESIOLOGY, V93, P1541, DOI 10.1097/00000542-200012000-00033
   Bergman BD, 2003, ANESTH ANALG, V96, P247, DOI 10.1213/01.ANE.0000038694.46421.EB
   BERNARD N, 2002, ANESTHESIOLOGY, V96, pA882
   Boardman N, 1999, CLIN ORTHOP RELAT R, P44
   Borgeat A, 2001, ANESTHESIOLOGY, V95, P875, DOI 10.1097/00000542-200110000-00015
   Borgeat A, 1997, ANESTHESIOLOGY, V87, P1343, DOI 10.1097/00000542-199712000-00013
   Borgeat Alain, 2002, Best Pract Res Clin Anaesthesiol, V16, P211, DOI 10.1053/bean.2002.0234
   Capdevila X, 1999, ANESTHESIOLOGY, V91, P8, DOI 10.1097/00000542-199907000-00006
   Capdevila X, 2002, ANESTHESIOLOGY, V96, pA881
   Cohen NP, 2000, J SHOULDER ELB SURG, V9, P268, DOI 10.1067/mse.2000.106083
   CONN RA, 1987, CLIN ORTHOP RELAT R, P94
   Cuvillon P, 2001, ANESTH ANALG, V93, P1045, DOI 10.1097/00000539-200110000-00050
   DUTTON RP, 1994, ANESTHESIOLOGY, V80, P939, DOI 10.1097/00000542-199404000-00028
   Ekatodramis G, 2000, CAN J ANAESTH, V47, P716, DOI 10.1007/BF03019013
   Enneking FK, 2000, ANESTH ANALG, V90, P1, DOI 10.1097/00000539-200001000-00001
   HAASIO J, 1990, ANN CHIR GYNAECOL FE, V79, P103
   Jochum D, 1997, ANN FR ANESTH, V16, P114, DOI 10.1016/S0750-7658(97)87191-2
   KINNARD P, 1994, CLIN ORTHOP RELAT R, P22
   Lynch N M, 1996, J Shoulder Elbow Surg, V5, P53, DOI 10.1016/S1058-2746(96)80031-0
   Meier G, 1997, ANAESTHESIST, V46, P715, DOI 10.1007/s001010050458
   Mezzatesta JP, 1997, REGION ANESTH, V22, P357, DOI 10.1016/S1098-7339(97)80012-0
   PERE P, 1993, REGION ANESTH, V18, P93
   Ribeiro FC, 1996, ANESTH ANALG, V82, P870, DOI 10.1097/00000539-199604000-00035
   SCAMMELL SJ, 1979, ANAESTH INTENS CARE, V7, P56, DOI 10.1177/0310057X7900700109
   SELANDER D, 1993, REGION ANESTH, V18, P461
   SELANDER D, 1988, LOCAL ANAESTHESIA RE, P77
   Singelyn FJ, 1998, ANESTH ANALG, V87, P88, DOI 10.1097/00000539-199807000-00019
   Singelyn FJ, 1999, ANESTH ANALG, V89, P1216, DOI 10.1213/00000539-199911000-00024
   TOUMINEN M, 1989, ACTA ANAESTH SCAND, V33, P84
   URBAN MK, 1994, REGION ANESTH, V19, P175
   VESTERANDERSEN T, 1981, ACTA ANAESTH SCAND, V25, P81, DOI 10.1111/j.1399-6576.1981.tb01612.x
NR 33
TC 161
Z9 171
U1 0
U2 3
PU LIPPINCOTT WILLIAMS & WILKINS
PI PHILADELPHIA
PA 530 WALNUT ST, PHILADELPHIA, PA 19106-3621 USA
SN 0003-3022
J9 ANESTHESIOLOGY
JI Anesthesiology
PD AUG
PY 2003
VL 99
IS 2
BP 436
EP 442
DI 10.1097/00000542-200308000-00026
PG 7
WC Anesthesiology
WE Science Citation Index Expanded (SCI-EXPANDED)
SC Anesthesiology
GA 704QY
UT WOS:000184352400025
PM 12883417
OA Bronze
DA 2024-03-02
ER

PT J
AU Ludot, H
   Tharin, JY
   Belouadah, M
   Mazoit, JX
   Malinovsky, JM
AF Ludot, Hugues
   Tharin, Jean-Yves
   Belouadah, Mohamed
   Mazoit, Jean-Xavier
   Malinovsky, Jean-Marc
TI Successful resuscitation after ropivacaine and lidocaine-induced
   ventricular arrhythmia following posterior lumbar plexus block in a
   child
SO ANESTHESIA AND ANALGESIA
LA English
DT Article
ID LIPID INFUSION; CARDIAC TOXICITY; INDUCED ASYSTOLE; BUPIVACAINE;
   EMULSION; PATIENT; ARREST
AB We report the case of a 13-yr-old girl scheduled for knee surgery under general anesthesia and posterior lumbar plexus block. A ventricular arrhythmia developed 15 min after local anesthetic injection. A 20% lipid emulsion was successful in converting the ventricular arrhythmia to a sinus rhythm. This is consistent with previous reports suggesting that lipid emulsion is an effective emergency treatment of local anesthetic toxicity. We recommend the immediate availability of lipid emulsion along with other emergency therapeutics in operating rooms where local anesthetics are used.
C1 [Ludot, Hugues; Tharin, Jean-Yves] CHU Reims, Amer Memorial Hosp, Pediat Anesthesia Unit, F-51092 Reims, France.
   [Mazoit, Jean-Xavier] Univ Paris Sud, Lab Anesthesie, Fac Med Bicetre, Le Kremlin Bicetre, France.
   [Malinovsky, Jean-Marc] CHU Reims, Hop Maison Blanche, Dept Anesthesia & Intens Care, F-51092 Reims, France.
C3 CHU de Reims; Universite de Reims Champagne-Ardenne; Universite Paris
   Saclay; CHU de Reims; Universite de Reims Champagne-Ardenne
RP Malinovsky, JM (corresponding author), CHU Reims, Amer Memorial Hosp, Pediat Anesthesia Unit, F-51092 Reims, France.
EM jmmalinovsky@chu-reims.fr
CR Auroy Y, 2002, ANESTHESIOLOGY, V97, P1274, DOI 10.1097/00000542-200211000-00034
   Chazalon P, 2003, ANESTHESIOLOGY, V99, P1449, DOI 10.1097/00000542-200312000-00030
   Dadure C, 2004, ANESTH ANALG, V98, P623, DOI 10.1213/01.ANE.0000100662.87610.16
   Knudsen K, 1997, BRIT J ANAESTH, V78, P507, DOI 10.1093/bja/78.5.507
   Litz RJ, 2006, ANAESTHESIA, V61, P800, DOI 10.1111/j.1365-2044.2006.04740.x
   Pham-Dang C, 2000, ANN FR ANESTH, V19, P356, DOI 10.1016/S0750-7658(90)00203-5
   Rosenblatt MA, 2006, ANESTHESIOLOGY, V105, P217, DOI 10.1097/00000542-200607000-00033
   SAGE DJ, 1984, ANESTH ANALG, V63, P1
   Weinberg G, 2003, REGION ANESTH PAIN M, V28, P198, DOI 10.1053/rapm.2003.50041
   Weinberg GL, 2002, REGION ANESTH PAIN M, V27, P568, DOI 10.1053/rapm.2002.37126
   Weinberg GL, 1998, ANESTHESIOLOGY, V88, P1071, DOI 10.1097/00000542-199804000-00028
   Weinberg GL, 2006, REGION ANESTH PAIN M, V31, P296, DOI 10.1016/j.rapm.2005.02.011
NR 12
TC 158
Z9 176
U1 0
U2 6
PU LIPPINCOTT WILLIAMS & WILKINS
PI PHILADELPHIA
PA 530 WALNUT ST, PHILADELPHIA, PA 19106-3621 USA
SN 0003-2999
J9 ANESTH ANALG
JI Anesth. Analg.
PD MAY
PY 2008
VL 106
IS 5
BP 1572
EP 1574
DI 10.1213/01.ane.0000286176.55971.f0
PG 3
WC Anesthesiology
WE Science Citation Index Expanded (SCI-EXPANDED)
SC Anesthesiology
GA 291UP
UT WOS:000255222700041
PM 18420879
OA Bronze
DA 2024-03-02
ER

PT J
AU Werdehausen, R
   Fazeli, S
   Braun, S
   Hermanns, H
   Essmann, F
   Hollmann, MW
   Bauer, I
   Stevens, MF
AF Werdehausen, R.
   Fazeli, S.
   Braun, S.
   Hermanns, H.
   Essmann, F.
   Hollmann, M. W.
   Bauer, I.
   Stevens, M. F.
TI Apoptosis induction by different local anaesthetics in a neuroblastoma
   cell line
SO BRITISH JOURNAL OF ANAESTHESIA
LA English
DT Article
DE measurement techniques, flowmetry; model, neuroblastoma cells; toxicity,
   local anaesthetics; toxicity, neurotoxicity
ID ACTIVATED PROTEIN-KINASE; SPINAL-ANESTHESIA; NERVE INJURY; IN-VITRO;
   CEREBROSPINAL-FLUID; CASPASE ACTIVITY; LIDOCAINE; NEUROTOXICITY;
   BUPIVACAINE; ROPIVACAINE
AB Background. Local anaesthetics are known to induce apoptosis in clinically relevant concentrations. Hitherto, it is unknown what determines the apoptotic potency of local anaesthetics. Therefore, we compared apoptosis induction by local anaesthetics related to their physicochemical properties in human neuronal cells.
   Methods. Neuroblastoma cells (SHEP) were incubated with eight local anaesthetics, two of the ester and six of the amide types. At least, five concentrations of each local anaesthetic were evaluated. After incubation for 24 h, rates of cells in early apoptotic stages and overall cell death were evaluated by annexin V and 7-amino-actinomycin D double staining by flow cytometry. The concentrations that led to half-maximal neurotoxic effects (LD50) were calculated and compared for all local anaesthetics.
   Results. All local anaesthetics were neurotoxic in a concentration-dependent manner. All drugs induced similar rates of early apoptotic cell formation at low concentrations, whereas at high concentrations, late apoptotic or necrotic cell death predominated. Comparison of LD50 values of the different local anaesthetics resulted in the following order of apoptotic potency from high to low toxicity: tetracaine>bupivacaine>prilocaine=mepivacaine=ropivacaine>lidocaine>procaine=articaine. The toxicity correlated with octanol/buffer coefficients and also with experimental potency of the local anaesthetic, but was unrelated to the structure (ester or amide type).
   Conclusions. All commonly used local anaesthetics induce neuronal apoptosis in clinically used concentrations. The neurotoxicity correlates with lipid solubility and thus with the conduction blocking potency of the local anaesthetic, but is independent of the chemical class (ester/amide).
C1 [Stevens, M. F.] Univ Amsterdam, Dept Anaesthesiol, Acad Med Ctr, NL-1100 DE Amsterdam, Netherlands.
   [Werdehausen, R.; Fazeli, S.; Braun, S.; Hermanns, H.] Univ Dusseldorf, Dept Anaesthesiol, Dusseldorf, Germany.
   [Bauer, I.] Univ Dusseldorf, Dept Expt Anaesthesiol, Dusseldorf, Germany.
   [Essmann, F.] Univ Tubingen, Inst Biochem, Tubingen, Germany.
   [Hollmann, M. W.] Univ Amsterdam, Dept Expt & Clin Expt Anaesthesiol, Acad Med Ctr, NL-1100 DE Amsterdam, Netherlands.
C3 University of Amsterdam; Academic Medical Center Amsterdam; Heinrich
   Heine University Dusseldorf; Heinrich Heine University Dusseldorf;
   Eberhard Karls University of Tubingen; University of Amsterdam; Academic
   Medical Center Amsterdam
RP Stevens, MF (corresponding author), Univ Amsterdam, Dept Anaesthesiol, Acad Med Ctr, Meibergdreef 9, NL-1100 DE Amsterdam, Netherlands.
EM m.f.stevens@amc.uva.nl
RI Essmann, Frank/ABG-7409-2020; Werdehausen, MD, Robert/C-7948-2009
OI Essmann, Frank/0000-0003-4369-8456; Stevens, Markus
   Florian/0000-0002-0032-860X; Hermanns, Henning/0000-0002-4297-495X
CR ADADE AB, 1984, J BIOENERG BIOMEMBR, V16, P353, DOI 10.1007/BF00743231
   BARSA J, 1982, ANESTH ANALG, V61, P961
   BIEDLER JL, 1973, CANCER RES, V33, P2643
   Blanch XS, 2009, BRIT J ANAESTH, V102, P855, DOI 10.1093/bja/aep097
   Boselli E, 2003, ANESTH ANALG, V96, P755, DOI 10.1213/01.ANE.0000047201.85815.9D
   Bridenbaugh, 2009, Cousins and Bridenbaugh's Neural Blockade in Clinical anesthesia and pain medicine
   Covino BG., 1976, LOCAL ANESTHETICS ME
   Denny NM, 1998, BRIT J ANAESTH, V81, P590, DOI 10.1093/bja/81.4.590
   DENSON DD, 1983, ANESTH ANALG, V62, P995
   Friederich P, 2002, EUR J ANAESTH, V19, P564, DOI 10.1017/S0265021502000911
   Fulda S, 1998, CANCER RES, V58, P4453
   Gold MS, 1998, J PHARMACOL EXP THER, V285, P413
   Haller I, 2006, ANESTHESIOLOGY, V105, P1024, DOI 10.1097/00000542-200611000-00025
   Hodgson PS, 1999, ANESTH ANALG, V88, P797, DOI 10.1097/00000539-199904000-00023
   Hogan QH, 2008, REGION ANESTH PAIN M, V33, P435, DOI 10.1016/j.rapm.2008.03.002
   Johnson ME, 2004, ANESTHESIOLOGY, V101, P1184, DOI 10.1097/00000542-200411000-00019
   Johnson ME, 2002, ANESTHESIOLOGY, V97, P1466, DOI 10.1097/00000542-200212000-00019
   KALICHMAN MW, 1988, ACTA NEUROPATHOL, V75, P583, DOI 10.1007/BF00686203
   KALICHMAN MW, 1993, J NEUROPATH EXP NEUR, V52, P234, DOI 10.1097/00005072-199305000-00007
   Kamiya Y, 2005, BIOMED RES-TOKYO, V26, P231, DOI 10.2220/biomedres.26.231
   Kansha M, 1999, ANESTHESIOLOGY, V91, P1798, DOI 10.1097/00000542-199912000-00034
   Kim M, 1997, EXP CELL RES, V231, P235, DOI 10.1006/excr.1996.3462
   Kitagawa N, 2004, ANESTHESIOLOGY, V100, P962, DOI 10.1097/00000542-200404000-00029
   Kitagawa N, 2006, TOXICOL APPL PHARM, V217, P100, DOI 10.1016/j.taap.2006.08.003
   Kontargiris E, 2004, CELL RES, V14, P415, DOI 10.1038/sj.cr.7290242
   Leffler A, 2008, J CLIN INVEST, V118, P763, DOI 10.1172/JCI32751
   Lirk P, 2006, ANESTH ANALG, V102, P1728, DOI 10.1213/01.ane.0000216018.62549.bb
   Lirk P, 2008, ANESTH ANALG, V106, P1456, DOI 10.1213/ane.0b013e318168514b
   Lirk P, 2007, ANESTH ANALG, V105, P1657, DOI 10.1213/01.ane.0000286171.78182.e2
   Lirk P, 2006, ANESTHESIOLOGY, V104, P1266, DOI 10.1097/00000542-200606000-00023
   MYERS RR, 1986, ANESTHESIOLOGY, V64, P29, DOI 10.1097/00000542-198601000-00006
   Nakamura T, 2003, ANESTHESIOLOGY, V99, P1189, DOI 10.1097/00000542-200311000-00028
   Nishimura Y, 2006, TOXICOLOGY, V218, P48, DOI 10.1016/j.tox.2005.09.016
   Oertel R, 1998, PHARMAZIE, V53, P646
   Oertel R, 1997, CLIN PHARMACOKINET, V33, P417, DOI 10.2165/00003088-199733060-00002
   Park CJ, 2005, J DENT RES, V84, P852, DOI 10.1177/154405910508400914
   Perez-Castro R, 2009, ANESTH ANALG, V108, P997, DOI 10.1213/ane.0b013e31819385e1
   POWELL HC, 1988, LAB INVEST, V59, P271
   Punke MA, 2008, ANESTHESIOLOGY, V109, P895, DOI 10.1097/ALN.0b013e31818958c8
   ROSS RA, 1983, J NATL CANCER I, V71, P741
   Ruppen W, 2009, BRIT J ANAESTH, V102, P832, DOI 10.1093/bja/aep049
   SAKURA S, 1995, ANESTH ANALG, V81, P338, DOI 10.1097/00000539-199508000-00023
   Sakurai S, 2005, J FOR RES-JPN, V10, P1, DOI 10.1007/s10310-004-0128-5
   SEITZ RJ, 1989, EXP BRAIN RES, V74, P293
   Stevens MF, 2004, ACTA ANAESTH SCAND, V48, P128, DOI 10.1111/j.1399-6576.2004.00269.x
   Stevens MF, 1998, J AUTONOM NERV SYST, V68, P125, DOI 10.1016/S0165-1838(97)00118-5
   STEVENS MF, 2007, REG ANESTH PAIN MED, V32, P186
   Sztark F, 1997, BIOCHEM MOL BIOL INT, V43, P997
   Tan ZM, 2002, ANESTHESIOLOGY, V96, P1191, DOI 10.1097/00000542-200205000-00024
   Umbrain VJ, 2009, BRIT J ANAESTH, V102, P540, DOI 10.1093/bja/aep035
   VERMES I, 1995, J IMMUNOL METHODS, V184, P39, DOI 10.1016/0022-1759(95)00072-I
   Werdehausen R, 2007, ANESTHESIOLOGY, V107, P136, DOI 10.1097/01.anes.0000268389.39436.66
   Yamashita A, 2003, ANESTH ANALG, V97, P512, DOI 10.1213/01.ANE.0000068885.78816.5B
   Zaric D, 2005, COCHRANE DB SYST REV, DOI 10.1002/14651858.CD003006.pub2
NR 54
TC 154
Z9 167
U1 2
U2 19
PU OXFORD UNIV PRESS
PI OXFORD
PA GREAT CLARENDON ST, OXFORD OX2 6DP, ENGLAND
SN 0007-0912
EI 1471-6771
J9 BRIT J ANAESTH
JI Br. J. Anaesth.
PD NOV
PY 2009
VL 103
IS 5
BP 711
EP 718
DI 10.1093/bja/aep236
PG 8
WC Anesthesiology
WE Science Citation Index Expanded (SCI-EXPANDED)
SC Anesthesiology
GA 517NP
UT WOS:000271622100012
PM 19700777
OA hybrid
DA 2024-03-02
ER

PT J
AU Williams, BA
   Hough, KA
   Tsui, BYK
   Ibinson, JW
   Gold, MS
   Gebhart, GF
AF Williams, Brian A.
   Hough, Karen A.
   Tsui, Becky Y. K.
   Ibinson, James W.
   Gold, Michael S.
   Gebhart, G. F.
TI Neurotoxicity of Adjuvants Used in Perineural Anesthesia and Analgesia
   in Comparison With Ropivacaine
SO REGIONAL ANESTHESIA AND PAIN MEDICINE
LA English
DT Article
ID BRACHIAL-PLEXUS BLOCK; LOCAL-ANESTHETICS; PERIPHERAL-NERVE; REGIONAL
   ANESTHESIA; POSTOPERATIVE ANALGESIA; BUPIVACAINE; CLONIDINE; PROLONGS;
   BUPRENORPHINE; DEXAMETHASONE
AB Background and Objectives: Clonidine, buprenorphine, dexamethasone, and midazolam (C, B, D, M) have been used to prolong perineural local anesthesia in the absence of data on the influence of these adjuvants on local anesthetic-induced neurotoxicity. Therefore, the impact of these adjuvants on ropivacaine (R)-induced death of isolated sensory neurons was assessed.
   Methods: The trypan blue exclusion assay was used to assess death of sensory neurons isolated from adult male Sprague-Dawley rats. Drugs were applied, alone or in combination, for 2 or 24 hrs at 37 degrees C.
   Results: Neuronal viability was halved by 24-hr exposure to R (2.5 mg/mL), far exceeding the neurotoxicity of C, B, D, or M (at 2-100 times estimated clinical concentrations). Plain M at twice the estimated clinical concentration produced a small but significant increase in neurotoxicity at 24 hrs. After 2-hr exposure, high concentrations of B, C, and M increased the neurotoxicity of R; the combination of R + M killed more than 90% of neurons. Estimated clinical concentrations of C + B (plus 66 mu g/mL D) had no influence on (i) R-induced neurotoxicity, (ii) the increased neurotoxicity associated with the combination of R + M, or (iii) the neurotoxicity associated with estimated clinical concentrations of M. There was increased neurotoxicity with 133 mu g/mL D combined with R + C + B.
   Conclusions: Results with R reaffirm the need to identify ways to mitigate local anesthetic-induced neurotoxicity. While having no protective effect on R-induced neurotoxicity in vitro, future research with adjuvants should address if the C + B + D combination can enable reducing R concentrations needed to achieve equianalgesia (and/or provide equal or superior duration, in preclinical in vivo models).
C1 [Williams, Brian A.] Univ Pittsburgh, Dept Anesthesiol, Ctr Pain Res, Sch Med, Pittsburgh, PA 15261 USA.
   [Williams, Brian A.; Ibinson, James W.] VA Pittsburgh Hlth Syst, Pittsburgh, PA USA.
C3 Pennsylvania Commonwealth System of Higher Education (PCSHE); University
   of Pittsburgh; US Department of Veterans Affairs; Veterans Health
   Administration (VHA); VA Pittsburgh Healthcare System
RP Williams, BA (corresponding author), Univ Pittsburgh, Dept Anesthesiol, Ctr Pain Res, Sch Med, Pittsburgh, PA 15261 USA.
EM williamsba@anes.upmc.edu
RI Ibinson, James/AGN-3852-2022
OI Ibinson, James/0000-0002-5525-5225; Gold, Michael/0000-0002-2083-6206
FU National Institutes of Health [DA025146, RR024153, T32GM075770,
   NS063010]; Office of the Senior Vice Chancellor for the Health Sciences,
   University of Pittsburgh; B. Braun USA
FX This research is supported by National Institutes of Health grants
   DA025146, RR024153 (to B. A. W.), T32GM075770 (to J.W.I.), and NS063010
   (to M. S. G.), as well as a special grant from the Office of the Senior
   Vice Chancellor for the Health Sciences, University of Pittsburgh. Dr.
   Williams received consulting fees from B. Braun USA (2010); B. Braun USA
   was not involved with the design or conduct of this study, and this
   article or its contents have not been made available to B. Braun USA
   before publication.
CR Brull R, 2007, ANESTH ANALG, V104, P965, DOI 10.1213/01.ane.0000258740.17193.ec
   Candido KD, 2002, REGION ANESTH PAIN M, V27, P162, DOI 10.1053/rapm.2002.30671
   Candido KD, 2001, REGION ANESTH PAIN M, V26, P352, DOI 10.1053/rapm.2001.23931
   Candido KD, 2010, ANESTHESIOLOGY, V113, P1419, DOI 10.1097/ALN.0b013e3181f90ce8
   Eisenach JC, 1996, ANESTHESIOLOGY, V85, P655, DOI 10.1097/00000542-199609000-00026
   Fischer MJM, 2007, EUR J NEUROSCI, V25, P3570, DOI 10.1111/j.1460-9568.2007.05582.x
   Freshney R.A., 1987, CULTURE ANIMAL CELLS, VSecond
   Gold MS, 1998, J PHARMACOL EXP THER, V285, P413
   Hogan QH, 2008, REGION ANESTH PAIN M, V33, P435, DOI 10.1016/j.rapm.2008.03.002
   Jarbo K, 2005, CAN J ANAESTH, V52, P822, DOI 10.1007/BF03021776
   Kasaba T, 2003, ANESTH ANALG, V97, P85, DOI 10.1213/01.ANE.0000065905.88771.0D
   Knaus A, 2007, CIRCULATION, V115, P872, DOI 10.1161/CIRCULATIONAHA.106.667675
   Laiq N, 2008, JCPSP-J COLL PHYSICI, V18, P674, DOI 11.2008/JCPSP.674678
   McCartney CIL, 2007, REGION ANESTH PAIN M, V32, P330, DOI 10.1016/j.rapm.2007.02.010
   Movafegh A, 2006, ANESTH ANALG, V102, P263, DOI 10.1213/01.ane.0000189055.06729.0a
   Oda A, 2007, EUR J ANAESTH, V24, P934, DOI 10.1017/S0265021507000543
   Parrington SJ, 2010, REGION ANESTH PAIN M, V35, P422, DOI 10.1097/AAP.0b013e3181e85eb9
   Perez-Castro R, 2009, ANESTH ANALG, V108, P997, DOI 10.1213/ane.0b013e31819385e1
   Pöpping DM, 2009, ANESTHESIOLOGY, V111, P406, DOI 10.1097/ALN.0b013e3181aae897
   Radwan IAM, 2002, ANESTH ANALG, V94, P319, DOI 10.1097/00000539-200202000-00016
   Vieira PA, 2010, EUR J ANAESTH, V27, P285, DOI 10.1097/EJA.0b013e3283350c38
   Werdehausen R, 2009, BRIT J ANAESTH, V103, P711, DOI 10.1093/bja/aep236
   Williams BA, 2009, REGION ANESTH PAIN M, V34, P445, DOI 10.1097/AAP.0b013e3181ac9e42
NR 23
TC 150
Z9 153
U1 0
U2 14
PU LIPPINCOTT WILLIAMS & WILKINS
PI PHILADELPHIA
PA 530 WALNUT ST, PHILADELPHIA, PA 19106-3621 USA
SN 1098-7339
J9 REGION ANESTH PAIN M
JI Region. Anesth. Pain Med.
PD MAY-JUN
PY 2011
VL 36
IS 3
BP 225
EP 230
DI 10.1097/AAP.0b013e3182176f70
PG 6
WC Anesthesiology
WE Science Citation Index Expanded (SCI-EXPANDED)
SC Anesthesiology
GA 792TZ
UT WOS:000292774600006
PM 21519308
OA Green Accepted
DA 2024-03-02
ER

PT J
AU Lund, J
   Jenstrup, MT
   Jæger, P
   Sorensen, AM
   Dahl, JB
AF Lund, J.
   Jenstrup, M. T.
   Jaeger, P.
   Sorensen, A. M.
   Dahl, J. B.
TI Continuous adductor-canal-blockade for adjuvant post-operative analgesia
   after major knee surgery: preliminary results
SO ACTA ANAESTHESIOLOGICA SCANDINAVICA
LA English
DT Article
ID SAPHENOUS NERVE BLOCK; INFILTRATION ANALGESIA; ARTHROPLASTY; TRIAL; PAIN
AB Because both the saphenous nerve and in part the obturator nerve are traversing the adductor canal of the thigh, we hypothesised that repeated administration of a local anaesthetic (LA) into this aponeurotic space could be a useful option for post-operative analgesia after knee replacement surgery. A systematic search of the literature pertinent to the blockade of the saphenous and/or obturator nerves for pain relief after knee surgery was conducted. Further, pain and opioid requirements were evaluated in eight patients receiving a continuous blockade of the saphenous and obturator nerve (adductor-canal-blockade) after total knee arthroplasty (TKA). Finally, we performed cross-sectional MR scans of the adductor canal after injection of ropivacaine 30 ml in one patient. The systematic literature search revealed only one controlled study, where selective blockade of the saphenous nerve was investigated for the purpose of clinical pain relief after knee arthroscopy. We located no studies reporting on saphenous and/or obturator nerve block for pain relief after TKA. Preliminary findings in eight patients demonstrated that a continuous adductor-canal-blockade for 48 h after TKA was associated with low mean pain scores at rest and low mean requirements for supplemental morphine. MR scans in one patient demonstrated that 30 ml of LA filled the adductor canal, including the distal part, where the posterior branch of the obturator nerve joins the vessels and the saphenous nerve. Continuous adductor-canal-blockade may be a valuable adjunct for post-operative analgesia after major knee surgery. These preliminary results should be confirmed in randomised, controlled trials.
C1 [Jaeger, P.; Sorensen, A. M.; Dahl, J. B.] Rigshosp, Dept Anaesthesia 4231, Ctr Head & Orthopaed, DK-2100 Copenhagen, Denmark.
   [Lund, J.; Jenstrup, M. T.] Hamlet Hosp, Dept Anaesthesia, Frederiksberg, Denmark.
C3 Rigshospitalet; University of Copenhagen
RP Dahl, JB (corresponding author), Rigshosp, Dept Anaesthesia 4231, Ctr Head & Orthopaed, Blegdamsvej 9, DK-2100 Copenhagen, Denmark.
EM jbdahl@dadlnet.dk
CR Akkaya T, 2008, KNEE SURG SPORT TR A, V16, P855, DOI 10.1007/s00167-008-0572-4
   Andersen LO, 2008, ACTA ANAESTH SCAND, V52, P1331, DOI 10.1111/j.1399-6576.2008.01777.x
   Benzon HT, 2005, ANESTHESIOLOGY, V102, P633, DOI 10.1097/00000542-200503000-00023
   Bouaziz H, 2002, ANESTH ANALG, V94, P445, DOI 10.1097/00000539-200202000-00041
   Cunningham D. J. R. G. J., 1972, CUNNINGHAMS TXB ANAT
   Dahl JB, 2009, PAIN, V143, P7, DOI 10.1016/j.pain.2009.02.020
   Druner L, 1927, Z ANAT ENTWICKLUNGS, V82, P388
   Essving P, 2009, ACTA ORTHOP, V80, P213, DOI 10.3109/17453670902930008
   FAIZ O, 2006, ANATOMY GLANCE
   Fischer HBJ, 2008, ANAESTHESIA, V63, P1105, DOI 10.1111/j.1365-2044.2008.05565.x
   GARDNER E, 1948, ANAT REC, V101, P109, DOI 10.1002/ar.1091010111
   Gray AT, 2003, REGION ANESTH PAIN M, V28, P148, DOI 10.1053/rapm.2003.50000
   Hanickam B, 2009, REGION ANESTH PAIN M, V34, P578, DOI 10.1097/AAP.0b013e3181bfbf84
   HORNER G, 1994, CLIN ORTHOP RELAT R, P221
   Kadic L, 2009, ACTA ANAESTH SCAND, V53, P914, DOI 10.1111/j.1399-6576.2009.01965.x
   Krombach J, 2007, REGION ANESTH PAIN M, V32, P369, DOI 10.1016/j.rapm.2007.04.006
   Lundblad M, 2006, BRIT J ANAESTH, V97, P710, DOI 10.1093/bja/ael241
   SNELL R, 1973, CLIN ANATOMY MED STU
   Standring Susan., 2005, Gray's Anatomy: The Anatomical Basis of Clinical Practice, Vth
   Toftdahl K, 2007, ACTA ORTHOP, V78, P172, DOI 10.1080/17453670710013645
   Tran DQH, 2008, CAN J ANAESTH, V55, P447
   Tsui BCH, 2009, REGION ANESTH PAIN M, V34, P177, DOI 10.1097/AAP.0b013e31819a273e
NR 22
TC 147
Z9 162
U1 1
U2 16
PU WILEY
PI HOBOKEN
PA 111 RIVER ST, HOBOKEN 07030-5774, NJ USA
SN 0001-5172
EI 1399-6576
J9 ACTA ANAESTH SCAND
JI Acta Anaesthesiol. Scand.
PD JAN
PY 2011
VL 55
IS 1
BP 14
EP 19
DI 10.1111/j.1399-6576.2010.02333.x
PG 6
WC Anesthesiology
WE Science Citation Index Expanded (SCI-EXPANDED)
SC Anesthesiology
GA 689AD
UT WOS:000284898500003
PM 21039357
DA 2024-03-02
ER

PT J
AU Klein, SM
   Grant, SA
   Greengrass, RA
   Nielsen, KC
   Speer, KP
   White, W
   Warner, DS
   Steele, SM
AF Klein, SM
   Grant, SA
   Greengrass, RA
   Nielsen, KC
   Speer, KP
   White, W
   Warner, DS
   Steele, SM
TI Interscalene brachial plexus block with a continuous catheter insertion
   system and a disposable infusion pump
SO ANESTHESIA AND ANALGESIA
LA English
DT Article
ID SHOULDER SURGERY; BUPIVACAINE; ROPIVACAINE; ANALGESIA; PAIN
AB Continuous interscalene brachial plexus blockade traditionally requires a hospital stay for local anesthetic infusion, and achieving consistent catheter insertion may be difficult. Incorporating long-acting pain relief from a continuous peripheral nerve block, with a reliable method of catheter insertion, and a self-contained infusion system would be a valuable asset for short-stay care. We compared the efficacy of single injection interscalene brachial plexus blockade to a continuous peripheral nerve block, with an insulated Tuohy system and a disposable infusion pump. Forty adult patients scheduled for open rotator cuff repair were entered in this randomized, double-blinded, placebo-controlled study. Patients received an interscalene brachial plexus blockade and a continuous peripheral nerve catheter as their primary anesthetic and then, were assigned to receive one of two different postoperative infusions: either 0.2% ropivacaine at 10 mL/h via a disposable infusion pump or normal saline at 10 mL/h via a disposable infusion pump (n = 18-20 per group). Visual analog pain scores and postoperative morphine consumption were measured for 24 h. The ropivacaine group showed less pain than the placebo group (P = 0.0001) between 12 and 24 h after the initial injection of local anesthetic. In addition, initial interscalene blockade was successful in all patients and all redosed catheters were functional after 24 h with the continuous catheter insertion system. We conclude that it is possible to achieve a high rate of successful catheter placement and analgesia by using the continuous catheter insertion system and a disposable infusion pump in the ambulatory setting. This method of analgesia may offer improved pain relief after outpatient rotator cuff repair.
C1 Duke Univ, Med Ctr, Dept Anesthesiol, Durham, NC 27710 USA.
   Duke Univ, Med Ctr, Dept Surg, Durham, NC 27710 USA.
C3 Duke University; Duke University
RP Klein, SM (corresponding author), Duke Univ, Med Ctr, Dept Anesthesiol, Box 3094, Durham, NC 27710 USA.
EM klein006@mc.duke.edu
CR BJORK M, 1990, J CHROMATOGR-BIOMED, V533, P229, DOI 10.1016/S0378-4347(00)82207-0
   Borgeat A, 1998, BRIT J ANAESTH, V81, P603, DOI 10.1093/bja/81.4.603
   Erichsen CJ, 1996, ANESTHESIOLOGY, V84, P834, DOI 10.1097/00000542-199604000-00010
   KINNARD P, 1991, CAN J SURG, V34, P363
   Knudsen K, 1997, BRIT J ANAESTH, V78, P507, DOI 10.1093/bja/78.5.507
   Lehtipalo S, 1999, ACTA ANAESTH SCAND, V43, P258, DOI 10.1034/j.1399-6576.1999.430304.x
   Lierz P, 1998, PAIN, V78, P135, DOI 10.1016/S0304-3959(98)00128-6
   Singelyn FJ, 1999, ANESTH ANALG, V89, P1216, DOI 10.1213/00000539-199911000-00024
   Steele SM, 1998, ANESTH ANALG, V87, P228
   TUOMINEN M, 1989, ACTA ANAESTH SCAND, V33, P84, DOI 10.1111/j.1399-6576.1989.tb02866.x
   TUOMINEN M, 1987, ACTA ANAESTH SCAND, V31, P276, DOI 10.1111/j.1399-6576.1987.tb02565.x
   TUOMINEN MK, 1991, ANESTHESIOLOGY, V75, P356, DOI 10.1097/00000542-199108000-00026
   WINNIE AP, 1970, ANESTH ANAL CURR RES, V49, P455
NR 13
TC 147
Z9 154
U1 0
U2 3
PU LIPPINCOTT WILLIAMS & WILKINS
PI PHILADELPHIA
PA TWO COMMERCE SQ, 2001 MARKET ST, PHILADELPHIA, PA 19103 USA
SN 0003-2999
J9 ANESTH ANALG
JI Anesth. Analg.
PD DEC
PY 2000
VL 91
IS 6
BP 1473
EP 1478
DI 10.1097/00000539-200012000-00033
PG 6
WC Anesthesiology
WE Science Citation Index Expanded (SCI-EXPANDED)
SC Anesthesiology
GA 376HL
UT WOS:000165452100031
PM 11094003
DA 2024-03-02
ER

PT J
AU Murouchi, T
   Iwasaki, S
   Yamakage, M
AF Murouchi, Takeshi
   Iwasaki, Soshi
   Yamakage, Michiaki
TI Quadratus Lumborum Block <i>Analgesic Effects and Chronological
   Ropivacaine Concentrations After Laparoscopic Surgery</i>
SO REGIONAL ANESTHESIA AND PAIN MEDICINE
LA English
DT Article
ID ABDOMINIS PLANE BLOCK; PHARMACOKINETICS; BUPIVACAINE; EPINEPHRINE;
   VOLUNTEERS; INFUSIONS; PLACEBO
AB Background and Objectives: The quadratus lumborum block (QLB) is an abdominal truncal block, similar to transversus abdominis plane block (TAPB). However, the characteristics of QLB with regard to its duration and safety are not well known. The primary aim of this study was to determine the block duration and the cutaneous sensory block area. Our secondary analysis included assessment of the chronological change in arterial local anesthetic concentrations after QLB.
   Methods: This study included 11 patients scheduled for laparoscopic ovarian surgery under general anesthesia. The patients received bilateral single-injection QLBs (20 mL of 0.375% ropivacaine per side). Arterial blood was sampled at 10, 20, 30, 45, 60, 90, and 120 minutes after ropivacaine administration. The resultswere retrospectively compared with the results of our previous study on lateral TAPB.
   Results: The median duration of analgesia after QLB exceeded 24 hours and was significantly longer than the duration of lateral TAPB (P = 0.003). Quadratus lumborum block affected the T7-T12 dermatomes, whereas TAPB affected T10-T12. Arterial ropivacaine levels after block peaked at comparable time in the QLB and lateral TAPB groups (T-max: 35 [SD, 13] vs 35[SD, 11] minutes; P = 0.93). Peak ropivacaine concentrations were significantly lower in QLB than in lateral TAPB (C-max: 1.0[SD, 0.5] vs 1.8[SD, 0.4] mu g/mL; P = 0.0003).
   Conclusions: Quadratus lumborum block resulted in a widespread and long-lasting analgesic effect after laparoscopic ovarian surgery and resulted in lower peak arterial ropivacaine concentrations as compared with those of lateral TAPB after 150 mg ropivacaine injection.
C1 [Murouchi, Takeshi; Iwasaki, Soshi; Yamakage, Michiaki] Sapporo Med Univ, Sch Med, Dept Anesthesiol, Sapporo, Hokkaido 0608543, Japan.
C3 Sapporo Medical University
RP Murouchi, T (corresponding author), Sapporo Med Univ, Sch Med, Dept Anesthesiol, Chuo Ku, Nishi 16 Chome,Minami 1 Jo, Sapporo, Hokkaido 0608543, Japan.
EM g-fields@fc4.so-net.ne.jp
RI Murouchi, Takeshi/I-6472-2019
OI Murouchi, Takeshi/0000-0003-2619-3261
CR Agarwal RR, 2015, J CLIN ANESTH, V27, P371, DOI 10.1016/j.jclinane.2015.04.003
   Barrington MJ, 2009, ANAESTHESIA, V64, P745, DOI 10.1111/j.1365-2044.2009.05933.x
   Bhatia K, 2010, BRIT J ANAESTH, V104, P782, DOI 10.1093/bja/aeq119
   Blanco R, 2015, EUR J ANAESTH, V32, P812, DOI 10.1097/EJA.0000000000000299
   Borglum J, 2012, REGION ANESTH PAIN M, V37, P294, DOI 10.1097/AAP.0b013e31824c20a9
   Corvetto MA, 2012, REGION ANESTH PAIN M, V37, P633, DOI 10.1097/AAP.0b013e31826c330a
   Hebbard P, 2007, ANAESTH INTENS CARE, V35, P616
   Kadam Vasanth Rao, 2013, J Anaesthesiol Clin Pharmacol, V29, P550, DOI 10.4103/0970-9185.119148
   Knudsen K, 1997, BRIT J ANAESTH, V78, P507, DOI 10.1093/bja/78.5.507
   MORRISON LMM, 1994, BRIT J ANAESTH, V72, P164, DOI 10.1093/bja/72.2.164
   Murouchi T, 2015, REGION ANESTH PAIN M, V40, P568, DOI 10.1097/AAP.0000000000000288
   Murouchi Takeshi, 2013, Masui, V62, P60
   Qin WW, 2010, J CHROMATOGR B, V878, P1185, DOI 10.1016/j.jchromb.2010.03.003
   Schoenmakers KPW, 2013, BRIT J CLIN PHARMACO, V75, P1321, DOI 10.1111/j.1365-2125.2012.04470.x
   Skandalakis PN, 2006, AM SURGEON, V72, P16
   Stoving K, 2015, REGION ANESTH PAIN M, V40, P355, DOI 10.1097/AAP.0000000000000252
   Thomas JM, 1999, CLIN PHARMACOKINET, V36, P67, DOI 10.2165/00003088-199936010-00005
   Weiss E, 2014, REGION ANESTH PAIN M, V39, P248, DOI 10.1097/AAP.0000000000000088
NR 18
TC 141
Z9 167
U1 0
U2 18
PU LIPPINCOTT WILLIAMS & WILKINS
PI PHILADELPHIA
PA TWO COMMERCE SQ, 2001 MARKET ST, PHILADELPHIA, PA 19103 USA
SN 1098-7339
EI 1532-8651
J9 REGION ANESTH PAIN M
JI Region. Anesth. Pain Med.
PD MAR-APR
PY 2016
VL 41
IS 2
BP 146
EP 150
DI 10.1097/AAP.0000000000000349
PG 5
WC Anesthesiology
WE Science Citation Index Expanded (SCI-EXPANDED)
SC Anesthesiology
GA DP0BT
UT WOS:000378153300008
PM 26735154
DA 2024-03-02
ER

PT J
AU Johnson, SM
   Saint John, BE
   Dine, AP
AF Johnson, Svena M.
   Saint John, Barbara E.
   Dine, Alan P.
TI Local Anesthetics as Antimicrobial Agents: A Review
SO SURGICAL INFECTIONS
LA English
DT Review
ID HUMAN SKIN FLORA; BACTERICIDAL ACTIVITY; ANTIBACTERIAL ACTIVITY;
   STAPHYLOCOCCUS-AUREUS; IN-VITRO; BRONCHOALVEOLAR LAVAGE;
   PSEUDOMONAS-AERUGINOSA; EPIDURAL ANALGESIA; WOUND-INFECTION; BUPIVACAINE
AB Background: Since the introduction of cocaine in 1884, local anesthetics have been used as a mainstay of pain management. However, numerous studies over the past several decades have elucidated the supplemental role of local anesthetics as antimicrobial agents. In addition to their anesthetic properties, medications such as bupivacaine and lidocaine have been shown to exhibit bacteriostatic, bactericidal, fungistatic, and fungicidal properties against a wide spectrum of microorganisms.
   Methods: A comprehensive literature search was conducted using MEDLINE 1950 present for in vitro and in vivo studies pertaining to the antimicrobial activity of various local anesthetics on a broad range of bacterial and fungal pathogens. Studies testing the effect on microbial growth inhibition of local anesthetics alone and in combination with other agents, such as preservatives and other medications, as well as the effect of conditions such as concentration and temperature, were included for review. Outcome measures included colony counts, area-under-the-curve and time-kill curve calculations, minimum inhibitory concentrations, and post-antibiotic effect.
   Results: Evidence suggests that local anesthetics as a class possess inherent antimicrobial properties against a wide spectrum of human pathogens. Multiple local anesthetics at concentrations typically used in the clinical setting (e.g., bupivacaine 0.125%-0.75%; lidocaine 1%-3%) inhibit the growth of numerous bacteria and fungi under various conditions. Different local anesthetics showed various degrees of antimicrobial capacity; bupivacaine and lidocaine, for example, inhibit growth to a significantly greater extent than does ropivacaine. Greater concentrations, longer exposure, and higher temperature each correlate with a proportional increase in microbial growth inhibition. Addition of other agents to the anesthetic solutions, such as preservatives, opioids, or intravenous anesthetics such as propofol, modify the antimicrobial activity via either synergistic or antagonistic action. Limited studies attribute the mechanism of action of antimicrobial activity of local anesthetics to a disruption of microbial cell membrane permeability, leading to leakage of cellular components and subsequent cell lysis.
   Conclusions: Local anesthetics not only serve as agents for pain control, but possess antimicrobial activity as well. In such a capacity, local anesthetics can be considered as an adjunct to traditional antimicrobial use in the clinical or laboratory setting. Additionally, caution should be exercised when administering local anesthetics prior to diagnostic procedures in which culture specimens are to be obtained, as the antimicrobial activity of the local anesthetic could lead to false-negative results or suboptimal culture yields.
C1 [Johnson, Svena M.; Saint John, Barbara E.; Dine, Alan P.] I Flow Corp, Lake Forest, CA USA.
RP Dine, AP (corresponding author), 20202 Windrow, Lake Forest, CA 92630 USA.
EM alandine@iflo.com
CR ABDELAZIZ AA, 1987, J BASIC MICROB, V27, P403, DOI 10.1002/jobm.3620270802
   Aldous W K, 1998, Ear Nose Throat J, V77, P554
   ANDING K, 1993, ANAESTHESIST, V42, P619
   Aydin ON, 2001, EUR J ANAESTH, V18, P687, DOI 10.1046/j.1365-2346.2001.00900.x
   Bátai I, 2002, ANESTH ANALG, V94, P729, DOI 10.1097/00000539-200203000-00046
   Chandan SS, 2005, PATHOLOGY, V37, P305, DOI 10.1080/00313020500168752
   Covino B G, 1988, Acta Anaesthesiol Belg, V39, P159
   Driver R.P, 1998, ANESTH ANALG, V86, p166S, DOI 10.1097/00000539-199802001-00165
   Driver RP, 1999, ANESTH ANALG, V89, P1331, DOI 10.1097/00000539-199911000-00065
   FELDMAN JM, 1994, REGION ANESTH, V19, P43
   Gajraj RJ, 1998, BRIT J ANAESTH, V81, P444, DOI 10.1093/bja/81.3.444
   GRIMMOND TR, 1986, ANAESTH INTENS CARE, V14, P418, DOI 10.1177/0310057X8601400415
   Hodson M, 1999, ANAESTHESIA, V54, P699, DOI 10.1046/j.1365-2044.1999.00742.x
   HOHN DC, 1976, SURG FORUM, V27, P18
   JAMES FM, 1976, ANESTH ANALG, V55, P187
   Kampe S, 2003, ANESTH ANALG, V97, P409, DOI 10.1213/01.ANE.0000067404.84486.7A
   KIVISAARI J, 1975, ANN SURG, V181, P823, DOI 10.1097/00000658-197506000-00011
   KNIGHTON DR, 1988, SURG INFECT DIS, P188
   LAVAN FB, 1990, CLIN PLAST SURG, V17, P463
   LEUNG YW, 1977, J INFECT DIS, V136, P679, DOI 10.1093/infdis/136.5.679
   MANDELL GL, 1974, INFECT IMMUN, V9, P337, DOI 10.1128/IAI.9.2.337-341.1974
   Mullin GS, 1997, CORNEA, V16, P662
   Noda H, 1990, Masui, V39, P994
   Olsen KM, 2000, J ANTIMICROB CHEMOTH, V45, P217, DOI 10.1093/jac/45.2.217
   Ozer Z, 2002, ANAESTH INTENS CARE, V30, P179, DOI 10.1177/0310057X0203000209
   Parr AM, 1999, ANN PLAS SURG, V43, P239, DOI 10.1097/00000637-199909000-00003
   Pere P, 1999, ANESTHESIOLOGY, V91, P884, DOI 10.1097/00000542-199909000-00047
   PIETILA K, 1984, ATHEROSCLEROSIS, V50, P183, DOI 10.1016/0021-9150(84)90021-2
   Pina-Vaz C, 2000, Infect Dis Obstet Gynecol, V8, P124, DOI 10.1155/S1064744900000168
   Rodrigues AAG, 2000, CURR MICROBIOL, V40, P145, DOI 10.1007/s002849910030
   ROSENBERG H, 1985, ANESTHESIOLOGY, V62, P178
   Sakuragi T, 1998, ACTA ANAESTH SCAND, V42, P1096, DOI 10.1111/j.1399-6576.1998.tb05383.x
   Sakuragi T, 1996, REGION ANESTH, V21, P239
   Sakuragi T, 1997, REGION ANESTH, V22, P178, DOI 10.1016/S1098-7339(06)80038-6
   Sakuragi T, 1999, ACTA ANAESTH SCAND, V43, P476, DOI 10.1034/j.1399-6576.1999.430418.x
   Stratford AF, 2002, PLAST RECONSTR SURG, V110, P1275, DOI 10.1097/01.PRS.0000025427.86301.8A
   Tamanai-Shacoori Z, 2004, CAN J ANAESTH, V51, P911, DOI 10.1007/BF03018889
   Wachowski I, 1999, ANESTH ANALG, V88, P209
NR 38
TC 141
Z9 152
U1 1
U2 24
PU MARY ANN LIEBERT, INC
PI NEW ROCHELLE
PA 140 HUGUENOT STREET, 3RD FL, NEW ROCHELLE, NY 10801 USA
SN 1096-2964
EI 1557-8674
J9 SURG INFECT
JI Surg. Infect.
PD APR
PY 2008
VL 9
IS 2
BP 205
EP 213
DI 10.1089/sur.2007.036
PG 9
WC Infectious Diseases; Surgery
WE Science Citation Index Expanded (SCI-EXPANDED)
SC Infectious Diseases; Surgery
GA V12GS
UT WOS:000207588300013
PM 18426354
DA 2024-03-02
ER

PT J
AU Radwan, IAM
   Saito, S
   Goto, F
AF Radwan, IAM
   Saito, S
   Goto, F
TI The neurotoxicity of local anesthetics on growing neurons: A comparative
   study of lidocaine, bupivacaine, mepivacaine, and ropivacaine
SO ANESTHESIA AND ANALGESIA
LA English
DT Article
ID GROWTH-CONE COLLAPSE; IN-VITRO; RAT; NERVE; BRAIN; MODEL; AXON
AB Local anesthetics can be neurotoxic. To test the hypothesis that exposure to local anesthetics produces morphological changes in growing neurons and to compare this neurotoxic potential between different local anesthetics, we performed in vitro cell biological experiments with isolated dorsal root ganglion neurons from chick embryos. The effects of lidocaine, bupivacaine, mepivacaine, and ropivacaine were examined microscopically and quantitatively assessed using the growth cone collapse assay. We observed that all local anesthetics produced growth cone collapse and neurite degeneration. However, they showed significant differences in the dose response. The IC50 values were approximately, 10(-2.8) M for lidocaine, 10(-2.6) M for bupivacaine, 10(-1.6) M for mepivacaine, and 10(-2.5) M for ropivacaine at 15 min exposure. Some reversibility was observed after replacement of the media. At 20 h after washout, bupivacaine and ropivacaine showed insignificant percentage growth cone collapse in comparison to their control values whereas those for lidocaine and mepivacaine were significantly higher than the control values. Larger concentrations of the nerve growth factor (NGF) did not improve this reversibility. In conclusion, local anesthetics produced morphological changes in growing neurons with significantly different IC50. The reversibility of these changes differed among the four drugs and was not influenced by the NGF concentration.
C1 Gunma Univ, Sch Med, Dept Anesthesiol & Reanimatol, Maebashi, Gumma 3718511, Japan.
C3 Gunma University
RP Saito, S (corresponding author), Gunma Univ, Sch Med, Dept Anesthesiol & Reanimatol, 3-39-22 Showa Machi, Maebashi, Gumma 3718511, Japan.
EM shigerus@showa.gunma-u.ac.jp
CR BAITON C, 1994, ANESTHESIOLOGY, V81, P657
   BOTTENSTEIN JE, 1980, EXP CELL RES, V125, P183, DOI 10.1016/0014-4827(80)90202-5
   Brown DL, 2000, RD MILLERS ANESTHESI, V5, P1491
   DRASNER K, 1994, ANESTHESIOLOGY, V80, P847, DOI 10.1097/00000542-199404000-00018
   FAWCETT JW, 1993, TRENDS NEUROSCI, V16, P165, DOI 10.1016/0166-2236(93)90141-8
   Gold MS, 1998, J PHARMACOL EXP THER, V285, P413
   Hertl MC, 1998, REGION ANESTH PAIN M, V23, P152, DOI 10.1136/rapm-00115550-199823020-00007
   Hodgson PS, 1999, ANESTH ANALG, V88, P797, DOI 10.1097/00000539-199904000-00023
   JOHNSON AR, 1993, BIOESSAYS, V15, P807, DOI 10.1002/bies.950151206
   Kanai Y, 1998, ANESTH ANALG, V86, P569, DOI 10.1097/00000539-199803000-00025
   Kanai Y, 2000, ANESTH ANALG, V91, P944, DOI 10.1097/00000539-200010000-00033
   KEYNES R, 1995, CELL, V83, P161, DOI 10.1016/0092-8674(95)90157-4
   LAMBERT LA, 1994, ANESTHESIOLOGY, V80, P1082, DOI 10.1097/00000542-199405000-00017
   LETOURNEAU PC, 1992, NERVE GROWTH CONE
   LUO YL, 1993, CELL, V75, P217, DOI 10.1016/0092-8674(93)80064-L
   MYERS RR, 1989, ANESTHESIOLOGY, V71, P757, DOI 10.1097/00000542-198911000-00021
   RANDALL RD, 1992, J NEUROSCI, V12, P1882
   RAPER JA, 1990, NEURON, V4, P21, DOI 10.1016/0896-6273(90)90440-Q
   RIGLER ML, 1991, ANESTHESIOLOGY, V75, P684, DOI 10.1097/00000542-199110000-00021
   ROSS BK, 1992, REGION ANESTH, V17, P69
   Saito S, 1998, NEUROTOXICOL TERATOL, V20, P411, DOI 10.1016/S0892-0362(97)00144-X
   SAITO S, 1991, NEUROSCIENCE, V45, P735, DOI 10.1016/0306-4522(91)90285-V
   Saito S, 2001, ANESTHESIOLOGY, V95, P726, DOI 10.1097/00000542-200109000-00027
   SAKURA S, 1995, ANESTH ANALG, V81, P338, DOI 10.1097/00000539-199508000-00023
   SELANDER D, 1993, REGION ANESTH, V18, P461
   Vale RD, 1992, INTRO MOL NEUROBIOLO, P247
NR 26
TC 141
Z9 158
U1 0
U2 9
PU LIPPINCOTT WILLIAMS & WILKINS
PI PHILADELPHIA
PA TWO COMMERCE SQ, 2001 MARKET ST, PHILADELPHIA, PA 19103 USA
SN 0003-2999
J9 ANESTH ANALG
JI Anesth. Analg.
PD FEB
PY 2002
VL 94
IS 2
BP 319
EP 324
DI 10.1097/00000539-200202000-00016
PG 6
WC Anesthesiology
WE Science Citation Index Expanded (SCI-EXPANDED)
SC Anesthesiology
GA 515PT
UT WOS:000173505100017
PM 11812691
OA Bronze
DA 2024-03-02
ER

PT J
AU Andersen, KV
   Pfeiffer-Jensen, M
   Haraldsted, V
   Soballe, K
AF Andersen, Karen V.
   Pfeiffer-Jensen, Mogens
   Haraldsted, Viggo
   Soballe, Kjeld
TI Reduced hospital stay and narcotic consumption, and improved
   mobilization with local and intraarticular infiltration after hip
   arthroplasty - A randomized clinical trial of an intraarticular
   technique versus epidural infusion in 80 patients
SO ACTA ORTHOPAEDICA
LA English
DT Article
ID TOTAL KNEE ARTHROPLASTY; CONTINUOUS WOUND INSTILLATION; MORPHINE AND/OR
   BUPIVACAINE; JOINT REPLACEMENT; SHOULDER SURGERY; ROPIVACAINE;
   ANALGESIA; EFFICACY; PAIN; PHARMACOKINETICS
AB Background Epidural analgesia gives excellent pain relief but is associated with substantial side effects. We compared wound infiltration combined with intraarticular injection of local anesthetics for pain relief after total hip arthroplasty (THA) with the well-established practice of epidural infusion.
   Methods 80 patients undergoing elective THA under spinal block were randomly assigned to receive either (1) continuous epidural infusion (group E) or (2) infiltration around the hip joint with a mixture of 100 mL ropivacaine 2 mg/mL, 1 mL ketorolac 30 mg/mL, and 1 mL epinephrine 0.5 mg/mL at the conclusion of surgery combined with one postoperative intraarticular injection of the same substances through an intraarticular catheter (group A).
   Results Narcotic consumption was significantly reduced in group A compared to group E (p = 0.004). Pain levels at rest and during mobilization were similar in both groups but significantly reduced in group A after cessation of treatment. Length of stay was reduced by 2 days (36%) in group A compared to group E (p < 0.001).
   Interpretation Wound infiltration combined with 1 intraarticular injection can be recommended for patients undergoing THA. Further studies of dosage (high/low) and duration of intraarticular treatment are warranted.
C1 Aarhus Univ Hosp, Dept Orthoped Surg, DK-8000 Aarhus, Denmark.
   Aarhus Univ Hosp, Dept Rheumatol, DK-8000 Aarhus, Denmark.
   Aarhus Univ Hosp, Dept Anesthesiol, DK-8000 Aarhus, Denmark.
C3 Aarhus University; Aarhus University; Aarhus University
RP Andersen, KV (corresponding author), Aarhus Univ Hosp, Dept Orthoped Surg, DK-8000 Aarhus, Denmark.
EM karenpost@get2net.dk
RI Pfeiffer-Jensen, Mogens/E-2251-2016; teng, yj/C-4440-2011
OI Pfeiffer-Jensen, Mogens/0000-0001-7013-8281; Andersen, Karen
   Vestergaard/0000-0001-8180-5561; Soballe, Kjeld/0000-0001-8872-9856
CR Badner NH, 1997, REGION ANESTH, V22, P347, DOI 10.1016/S1098-7339(97)80010-7
   Bianconi M, 2004, ANESTH ANALG, V98, P166, DOI 10.1213/01.ANE.0000093310.47375.44
   Bianconi M, 2003, BRIT J ANAESTH, V91, P830, DOI 10.1093/bja/aeg277
   Bromage P R, 1965, Acta Anaesthesiol Scand Suppl, V16, P55
   Browne C, 2004, J ARTHROPLASTY, V19, P377, DOI 10.1016/j.arth.2003.10.012
   Choi P T, 2003, Cochrane Database Syst Rev, pCD003071, DOI 10.1002/14651858.CD003071
   Gottschalk A, 2003, ANESTH ANALG, V97, P1086, DOI 10.1213/01.ANE.0000081733.77457.79
   Horn EP, 1999, ANESTH ANALG, V89, P1461, DOI 10.1097/00000539-199912000-00027
   Mauerhan DR, 1997, J ARTHROPLASTY, V12, P546, DOI 10.1016/S0883-5403(97)90178-9
   MELZACK R, 2005, WALL MELZACKS TXB PA
   Rasmussen S, 2004, ACTA ORTHOP SCAND, V75, P606, DOI 10.1080/00016470410001501
   REUBEN SS, 1995, ANESTH ANALG, V80, P1154, DOI 10.1097/00000539-199506000-00015
   Ritter MA, 1999, J BONE JOINT SURG BR, V81B, P301, DOI 10.1302/0301-620X.81B2.9110
   Vendittoli PA, 2006, J BONE JOINT SURG AM, V88A, P282, DOI 10.2106/JBJS.E.00173
NR 14
TC 140
Z9 144
U1 0
U2 8
PU TAYLOR & FRANCIS LTD
PI ABINGDON
PA 2-4 PARK SQUARE, MILTON PARK, ABINGDON OR14 4RN, OXON, ENGLAND
SN 1745-3674
EI 1745-3682
J9 ACTA ORTHOP
JI Acta Orthop.
PY 2007
VL 78
IS 2
BP 180
EP 186
DI 10.1080/17453670710013654
PG 7
WC Orthopedics
WE Science Citation Index Expanded (SCI-EXPANDED)
SC Orthopedics
GA 175BW
UT WOS:000246988400004
PM 17464604
DA 2024-03-02
ER

PT J
AU Ilfeld, BM
   Morey, TE
   Enneking, FK
AF Ilfeld, BM
   Morey, TE
   Enneking, FK
TI Continuous infraclavicular brachial plexus block for postoperative pain
   control at home - A randomized, double-blinded, placebo-controlled study
SO ANESTHESIOLOGY
LA English
DT Article
ID PATIENT-CONTROLLED ANALGESIA; CONTROLLED INTERSCALENE ANALGESIA;
   DISPOSABLE INFUSION-PUMP; TOTAL KNEE ARTHROPLASTY; OPEN SHOULDER
   SURGERY; REGIONAL ANESTHESIA; AMBULATORY SURGERY; 3-IN-ONE BLOCK;
   ROPIVACAINE; REHABILITATION
AB Background: This randomized, double-blinded, placebo-controlled study investigated the efficacy of patient-controlled regional analgesia using an infraclavicular brachial plexus perineural catheter and a portable infusion pump for outpatients undergoing moderately painful, upper extremity orthopedic surgery.
   Methods: Preoperatively, patients (n = 30) received an infraclavicular nerve block and perineural. catheter. Postoperatively, patients were discharged home with oral narcotics and a portable infusion pump delivering study solution (0.2% ropivacaine or 0.9% saline) via the catheter for 3 days. Investigators and patients were blinded to random group assignment. Daily end points included pain scores at rest and with limb movement, narcotic use and side effects, sleep quality, patient satisfaction, and symptoms of catheter- or local anesthetic-related complications.
   Results: Ropivacaine (n = 15) infusion significantly reduced pain compared with saline (n = 15) infusion (P < 0.001). For example, the average pain with movement (scale, 0-10) on postoperative day I was 6.1 +/- 2.3 for the saline group versus 2.5 +/- 1.6 for the ropivacaine group (P < 0.001). Oral narcotic use and related side effects were significantly decreased in the ropivacaine group. For example, on postoperative day 1, mean tablet consumption was 5.5 +/- 2.4 and 1.7 +/- 1.6 for the saline and ropivacaine groups, respectively (P < 0.001). Sleep disturbance scores were 10-fold greater for saline administration than for ropivacaine infusion (P < 0.001). Overall satisfaction was significantly greater in the ropivacaine group. No catheter- or local anesthetic-related complications occurred.
   Conclusion: After moderately painful orthopedic surgery of the upper extremity, ropivacaine infusion using a portable, mechanical pump and an infraclavicular brachial plexus perineural catheter at home decreased pain, sleep disturbances, narcotic use and related side effects, and improved overall satisfaction.
C1 Univ Florida, Coll Med, Dept Anesthesiol, Gainesville, FL 32610 USA.
   Univ Florida, Coll Med, Dept Orthopaed & Rehabil, Gainesville, FL 32610 USA.
C3 State University System of Florida; University of Florida; State
   University System of Florida; University of Florida
RP Enneking, FK (corresponding author), Univ Florida, Coll Med, Dept Anesthesiol, POB 100254, Gainesville, FL 32610 USA.
OI Ilfeld, Brian/0000-0002-6144-3273; Morey, Timothy/0000-0003-2922-8984
CR ANSBRO FP, 1946, AM J SURG, V71, P716, DOI 10.1016/0002-9610(46)90219-X
   Borgeat A, 2001, ANESTH ANALG, V93, P436, DOI 10.1097/00000539-200108000-00040
   Borgeat A, 1997, ANESTHESIOLOGY, V87, P1343, DOI 10.1097/00000542-199712000-00013
   Borgeat A, 2001, ANESTH ANALG, V92, P218
   BROWN DL, 1993, YALE J BIOL MED, V66, P415
   Capdevila X, 1999, ANESTHESIOLOGY, V91, P8, DOI 10.1097/00000542-199907000-00006
   CHELLY JE, 2001, AM J ANESTHESIOL, V28, P192
   Ganapathy S, 2000, CAN J ANAESTH, V47, P897, DOI 10.1007/BF03019672
   HICKEY R, 1991, ANESTHESIOLOGY, V74, P639, DOI 10.1097/00000542-199104000-00002
   Ilfeld BM, 2002, REGION ANESTH PAIN M, V27, P100, DOI 10.1053/rapm.2002.28282
   Ilfeld BM, 2001, ANESTHESIOLOGY, V95, pA38
   Kapral S, 1999, ACTA ANAESTH SCAND, V43, P1047, DOI 10.1034/j.1399-6576.1999.431013.x
   KILKA HG, 1995, ANAESTHESIST, V44, P339, DOI 10.1007/s001010050162
   Klaastad O, 1999, ANESTH ANALG, V88, P593, DOI 10.1097/00000539-199903000-00025
   Klein SM, 1999, ANESTHESIOLOGY, V91, P563, DOI 10.1097/00000542-199908000-00034
   Klein SM, 2000, ANESTH ANALG, V91, P1473, DOI 10.1097/00000539-200012000-00033
   MATHENY JM, 1993, ARTHROSCOPY, V9, P87, DOI 10.1016/S0749-8063(05)80350-0
   Mehrkens HH, 1998, ANAESTHESIA, V53, P19
   Neuburger M, 2000, ANAESTHESIST, V49, P901, DOI 10.1007/s001010070044
   Rawal N, 1997, ACTA ANAESTH SCAND, V41, P1017, DOI 10.1111/j.1399-6576.1997.tb04829.x
   Rawal N, 1998, ANESTH ANALG, V86, P86, DOI 10.1097/00000539-199801000-00017
   Salonen MHA, 2000, REGION ANESTH PAIN M, V25, P47, DOI 10.1016/S1098-7339(00)80010-3
   Schupfer GK, 1997, ANESTH ANALG, V84, P233, DOI 10.1097/00000539-199701000-00058
   Scott DA, 1997, ANESTH ANALG, V85, P1322, DOI 10.1097/00000539-199712000-00026
   Singelyn FJ, 1998, ANESTH ANALG, V87, P88, DOI 10.1097/00000539-199807000-00019
   Singelyn FJ, 1999, ANESTH ANALG, V89, P1216, DOI 10.1213/00000539-199911000-00024
   Singelyn FJ, 1996, ANESTH ANALG, V83, P1046, DOI 10.1097/00000539-199611000-00025
   Singelyn FJ, 1997, ANESTH ANALG, V84, P383, DOI 10.1097/00000539-199702000-00027
   Singelyn FJ, 2001, ANESTH ANALG, V92, P455, DOI 10.1213/00000539-200102000-00033
   Singelyn FJ, 2000, ANESTH ANALG, V91, P176
   Sitzman BT, 2001, REGION ANESTH PAIN M, V26, P246, DOI 10.1053/rapm.2001.22587
   VESTERANDERSEN T, 1982, ACTA ANAESTH SCAND, V26, P519
   WHIFFLER K, 1981, BRIT J ANAESTH, V53, P845
   Wilson JL, 1998, ANESTH ANALG, V87, P870
NR 34
TC 140
Z9 145
U1 0
U2 3
PU LIPPINCOTT WILLIAMS & WILKINS
PI PHILADELPHIA
PA 530 WALNUT ST, PHILADELPHIA, PA 19106-3621 USA
SN 0003-3022
J9 ANESTHESIOLOGY
JI Anesthesiology
PD JUN
PY 2002
VL 96
IS 6
BP 1297
EP 1304
DI 10.1097/00000542-200206000-00006
PG 8
WC Anesthesiology
WE Science Citation Index Expanded (SCI-EXPANDED)
SC Anesthesiology
GA 558KQ
UT WOS:000175965500005
PM 12170039
OA Bronze, Green Published
DA 2024-03-02
ER

PT J
AU Weinberg, GL
   Palmer, JW
   VadeBoncouer, TR
   Zuechner, MB
   Edelman, G
   Hoppel, CL
AF Weinberg, GL
   Palmer, JW
   VadeBoncouer, TR
   Zuechner, MB
   Edelman, G
   Hoppel, CL
TI Bupivacaine inhibits acylcarnitine exchange in cardiac mitochondria
SO ANESTHESIOLOGY
LA English
DT Article; Proceedings Paper
CT 1997 Annual Meeting of American-Society-of-Anesthesiologists
CY OCT 17-23, 1997
CL SAN DIEGO, CALIFORNIA
SP Amer Soc Anesthesiologists
DE bupivacaine; cardiotoxicity; carnitine; carnitine-acylcarnitine
   translocase; local anesthetic; metabolism
ID LOCAL-ANESTHETICS; CARDIOVASCULAR TOXICITY; TRANSLOCASE DEFICIENCY;
   MECHANISM; LIDOCAINE; BLOCK; DYSRHYTHMIAS; DEPRESSION; F1-ATPASE;
   INFUSION
AB Background: The authors previously reported that secondary carnitine deficiency may sensitize the heart to bupivacaine-induced arrhythmias, In this study, the authors tested whether bupivacaine inhibits carnitine metabolism in cardiac mitochondria.
   Methods: Rat cardiac interfibrillar mitochondria were prepared using a differential centrifugation technique. Rates of adenosine diphosphate-stimulated (state III) and adenosine diphosphate-limited (state IV) oxygen consumption were measured using a Clark electrode, using lipid or nonlipid substrates with varying concentrations of a local anesthetic.
   Results: State III respiration supported by the nonlipid substrate pyruvate (plus malate) is minimally affected by bupivacaine concentrations up to 2 mM. Lower concentrations of pivacaine inhibited respiration when the available substrates were palmitoylcarnitine or acetylcarnitine; bupivacaine concentration causing 50% reduction in respiration (IC50 +/- SD) was 0.78 +/- 0.17 mM and 0.37 +/- 0.03 mM for palmitoylcarnitine and acetylcarnitine, respectively. Respiration was equally inhibited by bupivacaine when the substrates were palmitoylcarnitine alone, or palmitoyl-CoA plus carnitine. Bupivacaine (IC50 = 0.26 +/- 0.06 mM) and etidocaine (IC50 = 0.30 +/- 0.12 mM) inhibit carnitine-stimulated pyruvate oxidation similarly, whereas the lidocaine IC50 is greater by a factor of roughly 5, (IC50 = 1.4 +/- 0.26 mM), and ropivacaine is intermediate, IC50 = 0.5 +/- 0.28 mM.
   Conclusions: Bupivacaine inhibits mitochondrial state III respiration when acylcarnitines are the available substrate, The substrate specificity of this effect rules out bupivacaine inhibition of carnitine palmitoyl transferases I and II, carnitine acetyltransferase, and fatty acid beta-oxidation. The authors hypothesize that differential inhibition of carnitine-stimulated pyruvate oxidation by various local anesthetics supports the clinical relevance of inhibition of carnitine-acylcarnitine translocase by local anesthetics with a cardiotoxic profile.
C1 Univ Illinois, Dept Anesthesiol, Coll Med, Chicago, IL 60612 USA.
   Vet Affairs Med Ctr, Dept Pharmacol, Cleveland, Qld, Australia.
C3 University of Illinois System; University of Illinois Chicago;
   University of Illinois Chicago Hospital
RP Weinberg, GL (corresponding author), Univ Illinois, Dept Anesthesiol, Coll Med, M-C 515,1740 W Taylor, Chicago, IL 60612 USA.
FU NIDDK NIH HHS [1RO1DK36069] Funding Source: Medline
CR ADADE AB, 1987, BIOCHEMISTRY-US, V26, P7297, DOI 10.1021/bi00397a015
   ADADE AB, 1984, J BIOENERG BIOMEMBR, V16, P353, DOI 10.1007/BF00743231
   Butterworth J, 1997, ANESTH ANALG, V85, P336
   BUTTERWORTH JF, 1993, ANESTHESIOLOGY, V79, P88, DOI 10.1097/00000542-199307000-00014
   CASTLE NA, 1990, J PHARMACOL EXP THER, V255, P1038
   CHAZOTTE B, 1981, BIOCHIM BIOPHYS ACTA, V636, P153, DOI 10.1016/0005-2728(81)90088-8
   CHAZOTTE B, 1982, BIOCHIM BIOPHYS ACTA, V680, P310, DOI 10.1016/0005-2728(82)90144-X
   CLARKSON CW, 1985, ANESTHESIOLOGY, V62, P396, DOI 10.1097/00000542-198504000-00006
   COLLINSNAKAI RL, 1994, AM J PHYSIOL-HEART C, V267, pH1862, DOI 10.1152/ajpheart.1994.267.5.H1862
   CORR PB, 1995, HERZ, V20, P156
   Covino B. G., 1985, HDB EPIDURAL ANAESTH
   DABADIE P, 1987, FEBS LETT, V226, P77, DOI 10.1016/0014-5793(87)80554-9
   HEAVNER JE, 1986, ANESTH ANALG, V65, P133
   HEAVNER JE, 1992, ANESTHESIOLOGY, V77, P142, DOI 10.1097/00000542-199207000-00020
   LIU P, 1982, ANESTH ANALG, V61, P317
   LYNCH C, 1986, ANESTH ANALG, V65, P551
   MORISHIMA H, 1985, ANESTHESIOLOGY, V3, P134
   Nietgen GW, 1997, ANESTHESIOLOGY, V86, P1112, DOI 10.1097/00000542-199705000-00015
   PALMER JW, 1977, J BIOL CHEM, V252, P8731
   PANDE SV, 1994, BBA-MOL BASIS DIS, V1226, P269, DOI 10.1016/0925-4439(94)90037-X
   PANDE SV, 1993, J CLIN INVEST, V91, P1247, DOI 10.1172/JCI116288
   ROSEN MA, 1985, ANESTH ANALG, V64, P1089
   SAGE DJ, 1984, ANESTH ANALG, V63, P1
   Sztark F, 1998, ANESTHESIOLOGY, V88, P1340, DOI 10.1097/00000542-199805000-00026
   VALENZUELA C, 1995, BIOPHYS J, V69, P418, DOI 10.1016/S0006-3495(95)79914-3
   van de Riet RP, 1998, DATA KNOWL ENG, V25, P217, DOI 10.1016/S0169-023X(97)86224-6
   VANDERKOOI G, 1982, P NATL ACAD SCI-BIOL, V79, P3749, DOI 10.1073/pnas.79.12.3749
   VANDERKOOI G, 1981, BIOCHIM BIOPHYS ACTA, V635, P200, DOI 10.1016/0005-2728(81)90019-0
   Weinberg GL, 1998, ANESTHESIOLOGY, V88, P1071, DOI 10.1097/00000542-199804000-00028
   Weinberg GL, 1997, J CLIN ANESTH, V9, P668, DOI 10.1016/S0952-8180(97)00187-6
NR 30
TC 139
Z9 157
U1 0
U2 1
PU LIPPINCOTT WILLIAMS & WILKINS
PI PHILADELPHIA
PA 530 WALNUT ST, PHILADELPHIA, PA 19106-3621 USA
SN 0003-3022
J9 ANESTHESIOLOGY
JI Anesthesiology
PD FEB
PY 2000
VL 92
IS 2
BP 523
EP 528
DI 10.1097/00000542-200002000-00036
PG 6
WC Anesthesiology
WE Conference Proceedings Citation Index - Science (CPCI-S); Science Citation Index Expanded (SCI-EXPANDED)
SC Anesthesiology
GA 280AC
UT WOS:000085078600032
PM 10691241
OA Bronze
DA 2024-03-02
ER

PT J
AU Griffiths, JD
   Barron, FA
   Grant, S
   Bjorksten, AR
   Hebbard, P
   Royse, CF
AF Griffiths, J. D.
   Barron, F. A.
   Grant, S.
   Bjorksten, A. R.
   Hebbard, P.
   Royse, C. F.
TI Plasma ropivacaine concentrations after ultrasound-guided transversus
   abdominis plane block
SO BRITISH JOURNAL OF ANAESTHESIA
LA English
DT Article
DE anaesthetic techniques; regional; anaesthetics local; ropivacaine;
   toxicity; local anaesthetics
ID NERVE BLOCK; PHARMACOKINETICS; BUPIVACAINE; 0.5-PERCENT
AB The transversus abdominis plane block is a novel technique involving injection of local anaesthetic between the internal oblique and the transversus abdominis muscles of the abdominal wall. It is possible that injection of a large dose of local anaesthetic into a relatively vascular plane may result in toxic concentrations. One previously published study examined plasma lidocaine concentrations after transversus abdominus plane block and showed potentially toxic plasma concentrations. Although ropivacaine is most commonly used for this technique, plasma concentrations of ropivacaine after this block have not been reported previously.
   Adult female patients undergoing elective open gynaecological surgery received bilateral ultrasound-guided transverse abdominal plane blocks before surgical incision (3 mg kg(-1) of ropivacaine diluted to 40 ml). Venous blood was collected each 15 min for the first hour, each 30 min for the second hour, and then at 3, 4, 12, and 24 h post-block.
   Twenty-eight patients were recruited. The mean (sd) peak total ropivacaine concentration occurred 30 min post-injection and was 2.54 (sd 0.75) mu g ml(-1). The highest measured concentration was 4.00 mu g ml(-1), also 30 min post-injection. Mean total concentrations remained above 2.20 mu g ml(-1) for up to 90 min post-injection. The mean unbound peak venous concentration was 0.14 (0.05) mu g ml(-1), and the peak was 0.25 mu g ml(-1).
   Transversus abdominus plane block using 3 mg kg(-1) of ropivacaine produces venous plasma concentrations that are potentially neurotoxic, although broadly consistent with plasma levels found after injection at other comparable sites.
C1 [Griffiths, J. D.; Barron, F. A.; Grant, S.] Royal Hosp Women, Dept Anaesthesia, Parkville, Vic 3052, Australia.
   [Bjorksten, A. R.] Royal Melbourne Hosp, Dept Anaesthesia & Pain Management, Parkville, Vic, Australia.
   [Hebbard, P.; Royse, C. F.] Univ Melbourne, Anaesthesia & Pain Management Unit, Dept Pharmacol, Melbourne, Vic 3010, Australia.
C3 Royal Melbourne Hospital; University of Melbourne
RP Griffiths, JD (corresponding author), Royal Hosp Women, Dept Anaesthesia, Flemington Rd, Parkville, Vic 3052, Australia.
EM james.griffiths@thewomens.org.au
OI Royse, Colin/0000-0002-2250-8927; Griffiths, James/0000-0001-9721-7887
FU Department of Anaesthesia, Royal Women's Hospital; Anaesthesia and Pain
   Management Unit, Department of Pharmacology, University of Melbourne
FX Internal funding was provided by the Department of Anaesthesia, Royal
   Women's Hospital and the Anaesthesia and Pain Management Unit,
   Department of Pharmacology, University of Melbourne.
CR Ala-Kokko TI, 2002, BRIT J ANAESTH, V89, P438, DOI 10.1093/bja/aef211
   Ala-Kokko TI, 2000, ACTA ANAESTH SCAND, V44, P623, DOI 10.1034/j.1399-6576.2000.00522.x
   Behnke H, 2002, BRIT J ANAESTH, V89, P251, DOI 10.1093/bja/aef185
   Bösenberg AT, 2001, ACTA ANAESTH SCAND, V45, P1276, DOI 10.1034/j.1399-6576.2001.451017.x
   Chazalon P, 2003, ANESTHESIOLOGY, V99, P1449, DOI 10.1097/00000542-200312000-00030
   Costello TG, 2004, J NEUROSURG ANESTH, V16, P147, DOI 10.1097/00008506-200404000-00007
   Dalens B, 2001, PAEDIATR ANAESTH, V11, P415, DOI 10.1046/j.1460-9592.2001.00691.x
   Hebbard P, 2007, ANAESTH INTENS CARE, V35, P617
   Hebbard P, 2007, ANAESTH INTENS CARE, V35, P616
   Karmakar MK, 2005, ANESTHESIOLOGY, V103, P704, DOI 10.1097/00000542-200510000-00008
   Karmakar MK, 2002, ANESTH ANALG, V94, P259, DOI 10.1097/00000539-200202000-00006
   Kato N, 2009, J ANESTH, V23, P298, DOI 10.1007/s00540-008-0721-4
   Knudsen K, 1997, BRIT J ANAESTH, V78, P507, DOI 10.1093/bja/78.5.507
   McDonnell JG, 2007, ANESTH ANALG, V104, P193, DOI 10.1213/01.ane.0000250223.49963.0f
   McDonnell JG, 2007, ANESTH ANALG, V105, P883, DOI 10.1213/01.ane.0000268542.45107.79
   Müller M, 2001, BRIT J ANAESTH, V87, P784, DOI 10.1093/bja/87.5.784
   O'Donnell BD, 2006, REGION ANESTH PAIN M, V31, P91, DOI 10.1016/j.rapm.2005.10.006
   Ræder JC, 1999, ACTA ANAESTH SCAND, V43, P794, DOI 10.1034/j.1399-6576.1999.430802.x
   Rettig HC, 2007, ANAESTHESIA, V62, P1008, DOI 10.1111/j.1365-2044.2007.05197.x
   Rosenberg PH, 2004, REGION ANESTH PAIN M, V29, P564, DOI 10.1016/j.rapm.2004.08.003
   Sandler AN, 1998, CAN J ANAESTH, V45, P843, DOI 10.1007/BF03012217
   Wulf H, 2001, REGION ANESTH PAIN M, V26, P348, DOI 10.1053/rapm.2001.23208
NR 22
TC 138
Z9 155
U1 0
U2 13
PU ELSEVIER SCI LTD
PI OXFORD
PA THE BOULEVARD, LANGFORD LANE, KIDLINGTON, OXFORD OX5 1GB, OXON, ENGLAND
SN 0007-0912
EI 1471-6771
J9 BRIT J ANAESTH
JI Br. J. Anaesth.
PD DEC
PY 2010
VL 105
IS 6
BP 853
EP 856
DI 10.1093/bja/aeq255
PG 4
WC Anesthesiology
WE Science Citation Index Expanded (SCI-EXPANDED)
SC Anesthesiology
GA 682VR
UT WOS:000284431600017
PM 20861094
OA hybrid
DA 2024-03-02
ER

PT J
AU Brummett, CM
   Padda, AK
   Amodeo, FS
   Welch, KB
   Lydic, R
AF Brummett, Chad M.
   Padda, Amrita K.
   Amodeo, Francesco S.
   Welch, Kathleen B.
   Lydic, Ralph
TI Perineural Dexmedetomidine Added to Ropivacaine Causes a Dose-dependent
   Increase in the Duration of Thermal Antinociception in Sciatic Nerve
   Block in Rat
SO ANESTHESIOLOGY
LA English
DT Article
ID BRACHIAL-PLEXUS BLOCK; PERIPHERAL-NERVE; REGIONAL ANESTHESIA; MECHANICAL
   HYPERSENSITIVITY; SUCCESSFUL RESUSCITATION; LOCAL-ANESTHETICS;
   CARDIAC-ARREST; BLOOD-FLOW; IN-VITRO; CLONIDINE
AB Background: The current study was designed to test the hypothesis that dexmedetomidine added to ropivacaine would increase the duration of antinociception to a thermal stimulus in a dose-dependent fashion in a rat model of sciatic nerve blockade.
   Methods. Fifty adult Sprague-Dawley rats (10 rats/group) received unilateral sciatic nerve blocks with 0.2 ml ropivacaine (0.5%) or 0.2 ml ropivacaine (0.5%) plus dexmedetomidine (2-7 mu M 10.5 mu g/kg], 11.7 mu M [2 mu g/kg], 34.1 mu M [6 mu g/kg], or 120.6 mu M [20 mu g/kg]) in a randomized, blinded fashion. Time to paw withdrawal latency to a thermal stimulus for both paws and an assessment of motor function were measured every 30 min after the nerve block until a return to baseline.
   Results. Dexmedetomidine added to ropivacaine increased the duration of dense sensory blockade and time for return to normal sensory function in a dose-dependent fashion (P < 0.005). There was a significant time (P < 0.005), dose (P < 0.005), and time-by-dose effect (P < 0.005) on paw withdrawal latencies of the operative paws. There were no significant differences in paw withdrawal latencies of the control paws, indicating little systemic effect of the dexmedetomidine. The duration of motor blockade was also increased with dexmedetomidine. High-dose dexmedetomidine (120.6 mu M) was not neurotoxic.
   Conclusion: This is die first study showing that dexmedetomidine added to ropivacaine increases the duration of sensory blockade in a dose-dependent fashion in rats. The findings are an essential first step encouraging future efficacy studies In humans.
C1 [Brummett, Chad M.] Univ Michigan, Dept Anesthesiol, Div Pain Med, Ann Arbor, MI 48109 USA.
   [Welch, Kathleen B.] Univ Michigan, Ctr Stat Consultat & Res, Ann Arbor, MI 48109 USA.
C3 University of Michigan System; University of Michigan; University of
   Michigan System; University of Michigan
RP Brummett, CM (corresponding author), Univ Michigan Hlth Syst, Dept Anesthesiol, Div Pain Med, 7433 Med Sci Bldg 1,1150 W Med Ctr Dr, Ann Arbor, MI 48109 USA.
EM cbrummet@umich.edu
RI Lydic, Ralph/O-9396-2014
OI Lydic, Ralph/0000-0002-2686-251X; Brummett, Chad/0000-0003-0974-7242
FU Department of Anesthesiology, University of Michigan, Ann Arbor,
   Michigan; National Institutes of Health, Bethesda, Maryland [HL-40881,
   HL57120]
FX Supported by the Department of Anesthesiology, University of Michigan,
   Ann Arbor, Michigan. Dr. Lydic is supported by grants HL-40881 and
   HI,57120 from the National Institutes of Health, Bethesda, Maryland.
   These data have not been previously presented in any format. The
   University of Michigan has filed for a patent application covering the
   subject matter of this publication.
CR Allison PD, 1995, SURVIVAL ANAL USING, P111
   Bonafide CP, 2008, ANESTHESIOLOGY, V108, P627, DOI 10.1097/ALN.0b013e3181684bc3
   Bowdle TA, 2004, ANESTH ANALG, V99, P70, DOI 10.1213/01.ANE.0000125113.03812.2A
   Brummett CM, 2008, ANESTHESIOLOGY, V109, P502, DOI 10.1097/ALN.0b013e318182c26b
   BUTTERWORTH JF, 1993, ANESTH ANALG, V76, P295
   Carollo DS, 2008, CURR OPIN ANESTHESIO, V21, P457, DOI 10.1097/ACO.0b013e328305e3ef
   Casati A, 2000, Minerva Anestesiol, V66, P39
   CEDERHOLM I, 1992, REGION ANESTH, V17, P322
   Chazalon P, 2003, ANESTHESIOLOGY, V99, P1449, DOI 10.1097/00000542-200312000-00030
   DAHL JB, 1990, ACTA ANAESTH SCAND, V34, P308, DOI 10.1111/j.1399-6576.1990.tb03092.x
   Dalle C, 2001, MUSCLE NERVE, V24, P254, DOI 10.1002/1097-4598(200102)24:2<254::AID-MUS110>3.0.CO;2-#
   Dirig DM, 1997, J NEUROSCI METH, V76, P183, DOI 10.1016/S0165-0270(97)00097-6
   Dyhre H, 1997, ACTA ANAESTH SCAND, V41, P1346, DOI 10.1111/j.1399-6576.1997.tb04656.x
   Dyhre H, 2006, REGION ANESTH PAIN M, V31, P401, DOI 10.1016/j.rapm.2006.05.008
   Eisenach JC, 1996, ANESTHESIOLOGY, V85, P655, DOI 10.1097/00000542-199609000-00026
   GAUMANN DM, 1992, ANESTH ANALG, V74, P719
   GAUMANN DM, 1994, PHARMACOLOGY, V48, P21, DOI 10.1159/000139158
   Gerner P, 2005, REGION ANESTH PAIN M, V30, P344, DOI 10.1016/j.rapm.2005.04.008
   Hansen Tom G, 2004, Expert Rev Neurother, V4, P781, DOI 10.1586/14737175.4.5.781
   HARGREAVES K, 1988, PAIN, V32, P77, DOI 10.1016/0304-3959(88)90026-7
   HICKEY R, 1991, ANESTHESIOLOGY, V74, P639, DOI 10.1097/00000542-199104000-00002
   HICKEY R, 1992, ANESTH ANALG, V75, P602
   Hung YC, 2005, ANESTHESIOLOGY, V103, P1246, DOI 10.1097/00000542-200512010-00021
   Kau YC, 2006, REGION ANESTH PAIN M, V31, P14, DOI 10.1016/j.rapm.2005.08.008
   Klein SM, 2003, ANESTH ANALG, V97, P901, DOI 10.1213/01.ANE.0000075839.18073.37
   KYTTA J, 1986, ACTA ANAESTH SCAND, V30, P625, DOI 10.1111/j.1399-6576.1986.tb02488.x
   Lavand'homme PM, 2003, PAIN, V105, P247, DOI 10.1016/S0304-3959(03)00221-5
   Lydic R, 2007, SLEEP PAIN, P99
   Martin Eike, 2003, J Intensive Care Med, V18, P29, DOI 10.1177/0885066602239122
   McCartney CIL, 2007, REGION ANESTH PAIN M, V32, P330, DOI 10.1016/j.rapm.2007.02.010
   Murphy DB, 2000, ANESTH ANALG, V90, P1122, DOI 10.1097/00000539-200005000-00023
   Ohmura S, 2001, ANESTH ANALG, V93, P743, DOI 10.1097/00000539-200109000-00039
   Pape HC, 1996, ANNU REV PHYSIOL, V58, P299, DOI 10.1146/annurev.ph.58.030196.001503
   PERE P, 1993, REGION ANESTH, V18, P304
   Polley LS, 2003, ANESTHESIOLOGY, V99, P1253, DOI 10.1097/00000542-200312000-00004
   Ramsay MAE, 2004, ANESTHESIOLOGY, V101, P787
   Ramsay MAE, 2006, J CLIN ANESTH, V18, P452, DOI 10.1016/j.jclinane.2006.02.004
   Romero-Sandoval A, 2006, ANESTHESIOLOGY, V104, P351, DOI 10.1097/00000542-200602000-00022
   Romero-Sandoval A, 2007, BRAIN BEHAV IMMUN, V21, P569, DOI 10.1016/j.bbi.2006.09.001
   Romero-Sandoval EA, 2005, J NEUROSCI, V25, P8988, DOI 10.1523/JNEUROSCI.2995-05.2005
   ROSENBERG J, 1995, EUR J ANAESTH, V12, P28
   Simpson D, 2005, DRUGS, V65, P2675, DOI 10.2165/00003495-200565180-00013
   Singelyn FJ, 1996, ANESTH ANALG, V83, P1046, DOI 10.1097/00000539-199611000-00025
   Söderberg L, 2006, ANESTHESIOLOGY, V104, P110
   STARKE K, 1972, ARCH INT PHARMACOD T, V195, P291
   Vaghadia H, 1999, CAN J ANAESTH, V46, P946, DOI 10.1007/BF03013129
   Venn RM, 2001, BRIT J ANAESTH, V87, P684, DOI 10.1093/bja/87.5.684
   Zink W, 2004, DRUG SAFETY, V27, P1093, DOI 10.2165/00002018-200427140-00003
NR 48
TC 138
Z9 160
U1 0
U2 11
PU LIPPINCOTT WILLIAMS & WILKINS
PI PHILADELPHIA
PA TWO COMMERCE SQ, 2001 MARKET ST, PHILADELPHIA, PA 19103 USA
SN 0003-3022
EI 1528-1175
J9 ANESTHESIOLOGY
JI Anesthesiology
PD NOV
PY 2009
VL 111
IS 5
BP 1111
EP 1119
DI 10.1097/ALN.0b013e3181bbcc26
PG 9
WC Anesthesiology
WE Science Citation Index Expanded (SCI-EXPANDED)
SC Anesthesiology
GA 511NN
UT WOS:000271172500022
PM 19858875
OA Green Accepted, Bronze
DA 2024-03-02
ER

PT J
AU Mazoit, JX
   Le Guen, R
   Beloeil, H
   Benhamou, D
AF Mazoit, Jean-Xavier
   Le Guen, Regine
   Beloeil, Helene
   Benhamou, Dan
TI Binding of Long-lasting Local Anesthetics to Lipid Emulsions
SO ANESTHESIOLOGY
LA English
DT Article
ID SUCCESSFUL RESUSCITATION; CARDIOVASCULAR COLLAPSE; INDUCED ASYSTOLE;
   PLEXUS BLOCK; BUPIVACAINE; ROPIVACAINE; TOXICITY; INFUSION; PATIENT;
   MODEL
AB Background Rapid infusion of lipid emulsion has been proposed to treat local anesthetic toxicity. The authors wanted to test the buffering properties of two commercially available emulsions made of long- and of long- and medium-chain triglycerides.
   Methods: Using the shake-flask method, the authors measured die solubility and binding of racemic bupivacaine, levobupivacaine, and ropivacaine to diluted Intralipid (Fresenius Kabi, Paris, France) and Medialipide (B-Braun, Boulogne, France).
   Results: The apparent distribution coefficient expressed as the ratio of mole fraction was 823 +/- 198 and 320 +/- 65 for racemic bupivacaine and levobtipivacaine, and ropivacaine, respectively, at 500 mg in the Medialipide/buffer emulsion; and 1,870 +/- 92 and 1,240 +/- 14 for racemic bupivacaine and levobupivacaine, and ropivacaine, respectively, in the Intralipid/buffer emulsion. Decreasing the pH from 7.40 to 7.00 of the Medialipide/buffer emulsion led to a decrease in ratio of molar concentration from 121 +/- 3.8 to 46 +/- 2.8 for bupivacaine, and to a lesser extent from 51 +/- 4.0 to 31 +/- 1.6 for ropivacaine. The capacity of the 1% emulsions was 871 and 2,200 pm for the 1% Medialipide and Intralipid emulsions, respectively. The dissociation constant was 818 and 2,120 mu M for racemic bupivacaine and levobupivacaine, and ropivacaine, respectively. increasing the temperature from 20 to 37 degrees C led to It greater increase in affinity for ropivacaine (55%) than for bupivacaine (27%). When the PH of the buffer was decreased from 7.40 to 7.00, the affinity was decreased by a factor of 1.68, similar for both anesthetics.
   Conclusions: The solubility of long-acting local anesthetics in lipid emulsions and the high capacity of binding (if these emulsions most probably explain their clinical efficacy in case of toxicity. The long-chain triglyceride emulsion Intralipid appears to he about 2.5 times more efficacious than the 50/50 medium-chain/long-chain Medialipide emulsion. Also, because of their higher hydrophobicity, racemic bupivacainelevobupivacaine seem to clear more rapidly than ropivacaine.
C1 [Mazoit, Jean-Xavier; Le Guen, Regine; Beloeil, Helene; Benhamou, Dan] Univ Paris Sud, Fac Med, Lab Anesthesie, F-94276 Le Kremlin Bicetre, France.
C3 Universite Paris Saclay
RP Mazoit, JX (corresponding author), Univ Paris Sud, Fac Med, Lab Anesthesie, F-94276 Le Kremlin Bicetre, France.
EM jean-xavier.mazoit@u-psud.fr
RI beloeil, helene/AAD-4404-2020; Benhamou, Dan/ABG-7935-2021
FU University Paris-Sud, Orsay Cedex, France; Association Mises au point en
   Anesthesie et Reanimation, Hopital Bicetre, Bicetre Cedex, France;
   Astra-Zeneca Laboratories; Abbott Laboratories
FX Supported by grants from the University Paris-Sud, Orsay Cedex, France,
   and from Association Mises au point en Anesthesie et Reanimation,
   Hopital Bicetre, Bicetre Cedex, France. Association Mises au Point en
   Anesthesie et Reanimation received funding from Astra-Zeneca
   Laboratories (Rucil-Malmaison France) and from Abbott Laboratories
   (Rungis France). Presented in part at the American Society of
   Anesthesiologists annual meeting, San francisco, California, October
   13-17, 2007.
CR Bardsley H, 1998, BRIT J CLIN PHARMACO, V46, P245, DOI 10.1046/j.1365-2125.1998.00775.x
   Cave G, 2006, J MED TOXICOL, V2, P4, DOI 10.1007/BF03161005
   Comets E, 2008, COMPUT METH PROG BIO, V90, P154, DOI 10.1016/j.cmpb.2007.12.002
   DENSON D, 1984, CLIN PHARMACOL THER, V35, P409, DOI 10.1038/clpt.1984.51
   Férézou J, 2001, NUTRITION, V17, P930, DOI 10.1016/S0899-9007(01)00667-0
   Han JH, 2001, INT J PHARM, V215, P207, DOI 10.1016/S0378-5173(00)00692-X
   Harvey M, 2007, ANN EMERG MED, V49, P178, DOI 10.1016/j.annemergmed.2006.07.016
   Knudsen K, 1997, BRIT J ANAESTH, V78, P507, DOI 10.1093/bja/78.5.507
   Litz RJ, 2006, ANAESTHESIA, V61, P800, DOI 10.1111/j.1365-2044.2006.04740.x
   Ludot H, 2008, ANESTH ANALG, V106, P1572, DOI 10.1213/01.ane.0000286176.55971.f0
   Mazoit JX, 1999, BRIT J CLIN PHARMACO, V47, P35, DOI 10.1046/j.1365-2125.1999.00860.x
   Mazoit JX, 1996, J PHARMACOL EXP THER, V276, P109
   Mulroy MF, 2002, REGION ANESTH PAIN M, V27, P556, DOI 10.1053/rapm.2002.37127
   Park Y, 2001, LIPIDS, V36, P115, DOI 10.1007/s11745-001-0696-6
   Rosenblatt MA, 2006, ANESTHESIOLOGY, V105, P217, DOI 10.1097/00000542-200607000-00033
   Sirianni AJ, 2008, ANN EMERG MED, V51, P412, DOI 10.1016/j.annemergmed.2007.06.004
   STRICHARTZ GR, 1990, ANESTH ANALG, V71, P158
   Taheri S, 2003, J PHARMACOL EXP THER, V304, P71, DOI 10.1124/jpet.102.042028
   Tebbutt S, 2006, ACAD EMERG MED, V13, P134, DOI 10.1197/j.aem.2005.08.016
   THEISSEN O, 1993, ANN FR ANESTH, V12, P265, DOI 10.1016/S0750-7658(05)80652-5
   Warren JA, 2008, ANESTH ANALG, V106, P1578, DOI 10.1213/01.ane.0000281434.80883.88
   Washington C, 1996, ADV DRUG DELIVER REV, V20, P131, DOI 10.1016/0169-409X(95)00116-O
   Weinberg GL, 1998, ANESTHESIOLOGY, V88, P1071, DOI 10.1097/00000542-199804000-00028
   Weinberg GL, 2008, ANESTHESIOLOGY, V108, P907, DOI 10.1097/ALN.0b013e31816d91d2
   Weinberg GL, 2006, REGION ANESTH PAIN M, V31, P296, DOI 10.1016/j.rapm.2005.02.011
NR 25
TC 137
Z9 159
U1 0
U2 5
PU LIPPINCOTT WILLIAMS & WILKINS
PI PHILADELPHIA
PA TWO COMMERCE SQ, 2001 MARKET ST, PHILADELPHIA, PA 19103 USA
SN 0003-3022
EI 1528-1175
J9 ANESTHESIOLOGY
JI Anesthesiology
PD FEB
PY 2009
VL 110
IS 2
BP 380
EP 386
PG 7
WC Anesthesiology
WE Science Citation Index Expanded (SCI-EXPANDED)
SC Anesthesiology
GA 400ZI
UT WOS:000262907500026
PM 19194164
OA Bronze
DA 2024-03-02
ER

PT J
AU Morrison, SG
   Dominguez, JJ
   Frascarolo, P
   Reiz, S
AF Morrison, SG
   Dominguez, JJ
   Frascarolo, P
   Reiz, S
TI A comparison of the electrocardiographic cardiotoxic effects of racemic
   bupivacaine, levobupivacaine, and ropivacaine in anesthetized swine
SO ANESTHESIA AND ANALGESIA
LA English
DT Article
ID PIG VENTRICULAR MYOCYTES; LOCAL-ANESTHETICS; GUINEA-PIG;
   SODIUM-CHANNELS; LIDOCAINE; LABOR; DYSRHYTHMIAS; ENANTIOMERS;
   CONDUCTION; POTENCIES
AB We sought, in this observer-blinded study, to determine the lethal dose for each of the local anesthetics levobupivacaine (L), racemic bupivacaine (B), and ropivacaine (R), and to compare their respective effects on the QRS interval of the precordial electrocardiograph after intracoronary; injection. Anesthetized swine were instrumented with; a left anterior descending artery coronary angiography catheter and injected with increasing doses of L, B, or R according to a randomized protocol. The doses administered were 0.375, 0.75, 1.5, 3.0, and 4.0 mg, with further doses increasing in 1-mg increments until death occurred. Plotting the mean maximum QRS interval as a function of the log(10) mmol dose allowed the following cardiotoxicity potency ratios to be determined for a doubling of QRS duration-B:L: R = 2.1:1.4:1. The lethal doses in millimoles (median/range) for L and R were (0.028/0.024-0.031) and (0.032/0.013-0.032), respectively, and were significantly higher than for B (0.015/0.012-0.019) - (P < 0.05, n = 7 for all groups). The lethal dose did not differ between R and L. Thus, the cardiotoxicity potency ratios for the three anesthetics based on lethal dose were: 2.1:1.2:1. If the anesthetic potencies for B and L, are similar, the latter should have less potential for cardiotoxicity in the clinical situation.
C1 CHU Vaudois, Dept Anesthesiol & Surg Intens Care, CH-1011 Lausanne, Switzerland.
C3 University of Lausanne; Centre Hospitalier Universitaire Vaudois (CHUV)
RP Morrison, SG (corresponding author), Univ Hosp Maastricht, Dept Anesthesiol, P Debyelaan 25, NL-6202 AZ Maastricht, Netherlands.
RI Domínguez, Juan José Fernández/K-3529-2017
CR ABERG G, 1972, ACTA PHARMACOL TOX, V31, P273, DOI 10.1111/j.1600-0773.1972.tb00683.x
   ALBRIGHT GA, 1979, ANESTHESIOLOGY, V51, P285, DOI 10.1097/00000542-197910000-00001
   Bazett HC, 1920, HEART-J STUD CIRC, V7, P353
   BERNARDS CM, 1991, ANESTHESIOLOGY, V74, P89, DOI 10.1097/00000542-199101000-00015
   Capogna G, 1999, BRIT J ANAESTH, V82, P371, DOI 10.1093/bja/82.3.371
   CASTLE NA, 1990, J PHARMACOL EXP THER, V255, P1038
   CLARKSON CW, 1985, ANESTHESIOLOGY, V62, P396, DOI 10.1097/00000542-198504000-00006
   COLUMB MO, 1995, ANESTH ANALG, V81, P833, DOI 10.1097/00000539-199510000-00030
   Egli G, 1999, BRIT J ANAESTH, V82, P105
   Ekenstam B., 1957, ACTA CHEM SCAND, V11, P1183
   GRANT AO, 1992, AM HEART J, V123, P1130, DOI 10.1016/0002-8703(92)91072-9
   HEAVNER JE, 1986, ANESTH ANALG, V65, P133
   Hirota K, 1997, BRIT J ANAESTH, V78, P185, DOI 10.1093/bja/78.2.185
   Huang YF, 1998, ANESTH ANALG, V86, P797, DOI 10.1097/00000539-199804000-00023
   LUDUENA FP, 1972, ARCH INT PHARMACOD T, V200, P359
   Lyons G, 1998, BRIT J ANAESTH, V81, P899, DOI 10.1093/bja/81.6.899
   Martynyuk AE, 1999, ANESTHESIOLOGY, V90, P156, DOI 10.1097/00000542-199901000-00021
   MAZOIT JX, 1993, ANESTH ANALG, V77, P477
   McClure JH, 1996, BRIT J ANAESTH, V76, P300, DOI 10.1093/bja/76.2.300
   MINES GR, 1913, J PHYSIOL-LONDON, V46, P350
   MOLLER R, 1990, ANESTHESIOLOGY, V72, P322, DOI 10.1097/00000542-199002000-00019
   MOLLER RA, 1988, ANESTH ANALG, V67, P107
   NATH S, 1986, ANESTH ANALG, V65, P1263
   REIZ S, 1989, ACTA ANAESTH SCAND, V33, P93, DOI 10.1111/j.1399-6576.1989.tb02868.x
   Rossner KL, 1997, ANESTHESIOLOGY, V87, P926, DOI 10.1097/00000542-199710000-00028
   SANCHEZCHAPULA J, 1988, EUR J PHARMACOL, V156, P303, DOI 10.1016/0014-2999(88)90274-9
   THOMAS RD, 1986, ANESTH ANALG, V65, P444
   URTHALER F, 1974, CARDIOVASC RES, V8, P46, DOI 10.1093/cvr/8.1.46
   VALENZUELA C, 1995, CIRCULATION, V92, P3014, DOI 10.1161/01.CIR.92.10.3014
   Valenzuela C, 1997, ANESTHESIOLOGY, V86, P718, DOI 10.1097/00000542-199703000-00025
   VANHOUTTE F, 1991, BRIT J PHARMACOL, V103, P1275, DOI 10.1111/j.1476-5381.1991.tb12336.x
NR 31
TC 137
Z9 165
U1 0
U2 7
PU LIPPINCOTT WILLIAMS & WILKINS
PI PHILADELPHIA
PA 530 WALNUT ST, PHILADELPHIA, PA 19106-3621 USA
SN 0003-2999
J9 ANESTH ANALG
JI Anesth. Analg.
PD JUN
PY 2000
VL 90
IS 6
BP 1308
EP 1314
DI 10.1097/00000539-200006000-00009
PG 7
WC Anesthesiology
WE Science Citation Index Expanded (SCI-EXPANDED)
SC Anesthesiology
GA 318CM
UT WOS:000087266400009
PM 10825312
OA Bronze
DA 2024-03-02
ER

PT J
AU Grevstad, U
   Mathiesen, O
   Valentiner, LS
   Jaeger, P
   Hilsted, KL
   Dahl, JB
AF Grevstad, Ulrik
   Mathiesen, Ole
   Valentiner, Laura Staun
   Jaeger, Pia
   Hilsted, Karen Lisa
   Dahl, Jorgen B.
TI Effect of Adductor Canal Block Versus Femoral Nerve Block on Quadriceps
   Strength, Mobilization, and Pain After Total Knee Arthroplasty <i>A
   Randomized, Blinded Study</i>
SO REGIONAL ANESTHESIA AND PAIN MEDICINE
LA English
DT Article
ID LOCAL INFILTRATION ANALGESIA; POSTOPERATIVE PAIN; EARLY AMBULATION; HIP;
   SURGERY
AB Background and Objectives: Total knee arthroplasty (TKA) is often associated with severe pain. Different regional anesthetic techniques exist, all with varying degrees of motor blockade. We hypothesized that pain relief provided by the adductor canal block (ACB) could increase functional muscle strength.
   Methods: We included 50 TKA patients with severe movement-related pain; defined as having visual analog scale pain score of greater than 60 mm during active flexion of the knee. The ACB group received an ACB with ropivacaine 0.2% 30 mL and a femoral nerve block (FNB) with 30 mL saline. The FNB group received an ACB with 30 mL saline and an FNB with ropivacaine 0.2% 30 mL. We compared the effect of the ACB versus FNB on maximum voluntary isometric contraction of the quadriceps muscle relative to a postoperative baseline value. Secondary end points were differences between groups in ability to ambulate and changes in pain scores (Clinicaltrials.gov identifier NCT01922596).
   Results: After block, the quadriceps maximum voluntary isometric contraction increased to 193% (95% confidence interval [CI], 143-288) of the baseline value in the ACB group and decreased to 16% (95% CI, 3-33) in the FNB group with an estimated difference of 178% (95% CI, 136-226), P < 0.0001. Pain scores were similar between groups. Before block, 2 of 25 patients in each group were unable to perform the Timed-Up-and-Go test; after block, this number increased to 7 of 25 in the FNB group and decreased to 0 of 25 in the ACB group.
   Conclusion: Adductor canal block provides a clinically relevant and statistically significant increase in quadriceps muscle strength for patients in severe pain after TKA.
C1 [Grevstad, Ulrik] Gentofte Univ Hosp, Copenhagen Univ Hosp, Dept Anaesthesia & Intens Care Med, Gentofte, Denmark.
   [Mathiesen, Ole] Rigshosp, Copenhagen Univ Hosp, Ctr Head & Orthopaed, Sect Acute Pain Management,Dept Anaesthesia, DK-2100 Copenhagen, Denmark.
   [Valentiner, Laura Staun] Gentofte Univ Hosp, Copenhagen Univ Hosp, Dept Orthopaed Surg, Gentofte, Denmark.
   [Jaeger, Pia; Hilsted, Karen Lisa; Dahl, Jorgen B.] Rigshosp, Copenhagen Univ Hosp, Ctr Head & Orthopaed, Dept Anaesthesia, DK-2100 Copenhagen, Denmark.
C3 University of Copenhagen; Herlev & Gentofte Hospital; University of
   Copenhagen; Rigshospitalet; University of Copenhagen; Herlev & Gentofte
   Hospital; University of Copenhagen; Rigshospitalet
RP Grevstad, U (corresponding author), Gentofte Univ Hosp, Dept Anaesthesia & Intens Care Med, Niels Andersens Vej 65, DK-2900 Hellerup, Denmark.
EM ulrik.grevstad@hotmail.com
OI Valentiner, Laura Staun/0000-0001-7261-5950; Mathiesen,
   Ole/0000-0003-4544-0619
CR Andersen HL, 2013, REGION ANESTH PAIN M, V38, P106, DOI 10.1097/AAP.0b013e31827900a9
   Andersen LO, 2009, ANAESTHESIA, V64, P508, DOI 10.1111/j.1365-2044.2008.05831.x
   Bauer M, 2012, ANESTHESIOLOGY, V116, P665, DOI 10.1097/ALN.0b013e3182475c35
   Brodner G, 2007, ANESTH ANALG, V105, P256, DOI 10.1213/01.ane.0000265552.43299.2b
   Charous MT, 2011, ANESTHESIOLOGY, V115, P774, DOI 10.1097/ALN.0b013e3182124dc6
   Grevstad U, 2014, BRIT J ANAESTH, V112, P912, DOI 10.1093/bja/aet441
   Ilfeld BM, 2010, ANESTH ANALG, V111, P1552, DOI 10.1213/ANE.0b013e3181fb9507
   Jæger P, 2012, ACTA ANAESTH SCAND, V56, P1013, DOI 10.1111/j.1399-6576.2012.02737.x
   Jæger P, 2013, REGION ANESTH PAIN M, V38, P526, DOI 10.1097/AAP.0000000000000015
   Jæger P, 2013, ANESTHESIOLOGY, V118, P409, DOI 10.1097/ALN.0b013e318279fa0b
   Jenstrup MT, 2012, ACTA ANAESTH SCAND, V56, P357, DOI 10.1111/j.1399-6576.2011.02621.x
   Kerr DR, 2008, ACTA ORTHOP, V79, P174, DOI 10.1080/17453670710014950
   Kwofie MK, 2013, REGION ANESTH PAIN M, V38, P321, DOI 10.1097/AAP.0b013e318295df80
   Mizner RL, 2005, J ORTHOP RES, V23, P1083, DOI 10.1016/j.orthres.2005.01.021
   Mizner RL, 2005, J BONE JOINT SURG AM, V87A, P1047, DOI 10.2106/JBJS.D.01992
   Moher David, 2010, J Clin Epidemiol, V63, pe1, DOI [10.1136/bmj.c869, 10.1016/j.ijsu.2011.10.001, 10.1016/j.jclinepi.2010.03.004]
   Mudumbai SC, 2014, CLIN ORTHOP RELAT R, V472, P1377, DOI 10.1007/s11999-013-3197-y
   Ostenberg A, 1998, SCAND J MED SCI SPOR, V8, P257, DOI 10.1111/j.1600-0838.1998.tb00480.x
   Paul JE, 2010, ANESTHESIOLOGY, V113, P1144, DOI 10.1097/ALN.0b013e3181f4b18
   Perlas A, 2013, REGION ANESTH PAIN M, V38, P334, DOI 10.1097/AAP.0b013e318296b6a0
   Stark T, 2011, PM&R, V3, P472, DOI 10.1016/j.pmrj.2010.10.025
   Stevens JE, 2003, J ORTHOPAED RES, V21, P775, DOI 10.1016/S0736-0266(03)00052-4
   WOLFSON L, 1995, J GERONTOL A-BIOL, V50, P64
   Yeung TSM, 2008, J ORTHOP SPORT PHYS, V38, P410, DOI [10.2519/jospt.2008.2657, 10.519/jospt.2008.2657]
NR 24
TC 136
Z9 156
U1 0
U2 34
PU BMJ PUBLISHING GROUP
PI LONDON
PA BRITISH MED ASSOC HOUSE, TAVISTOCK SQUARE, LONDON WC1H 9JR, ENGLAND
SN 1098-7339
EI 1532-8651
J9 REGION ANESTH PAIN M
JI Region. Anesth. Pain Med.
PD JAN-FEB
PY 2015
VL 40
IS 1
BP 3
EP 10
DI 10.1097/AAP.0000000000000169
PG 8
WC Anesthesiology
WE Science Citation Index Expanded (SCI-EXPANDED)
SC Anesthesiology
GA AW7ZW
UT WOS:000346481400002
PM 25376972
DA 2024-03-02
ER

PT J
AU Lucchinetti, E
   Awad, AE
   Rahman, M
   Feng, JH
   Lou, PH
   Zhang, LY
   Ionescu, L
   Lemieux, H
   Thébaud, B
   Zaugg, M
AF Lucchinetti, Eliana
   Awad, Ahmed E.
   Rahman, Mamoona
   Feng, Jianhua
   Lou, Phing-How
   Zhang, Liyan
   Ionescu, Lavinia
   Lemieux, Helene
   Thebaud, Bernard
   Zaugg, Michael
TI Antiproliferative Effects of Local Anesthetics on Mesenchymal Stem Cells
   <i>Potential Implications for Tumor Spreading and Wound Healing</i>
SO ANESTHESIOLOGY
LA English
DT Article
ID MITOCHONDRIAL ENERGY-METABOLISM; STROMAL CELLS; CANCER SURGERY;
   IN-VITRO; BUPIVACAINE; GROWTH; PROLIFERATION; RECURRENCE; EXPRESSION;
   DIFFERENTIATION
AB Background: Mesenchymal stem cells (MSC) are self-renewing clonal progenitor cells of nonhematopoietic tissues that exhibit a marked tropism to wounds and tumors. The authors' studies aimed at exploring how local anesthetics would affect MSC biology.
   Methods: Proliferation, colony formation, in vitro wound healing, and bone differentiation assays of culture-expanded bone-marrow-derived murine MSC were performed in the presence of increasing concentrations of lidocaine, ropivacaine, and bupivacaine. Cytotoxicity was monitored by measuring lactate dehydrogenase activity and phosphatidylserine exposure/propidiurn iodide staining (early apoptotic cells/necrotic cells). Measurements of mitochondria] function in intact and permeabilized cells, transcriptional changes, and changes in nuclear factor K-light-chain-enhancer of activated B cells signaling in MSC treated with ropivacaine were used to further characterize the biologic effects of local anesthetics on MSC.
   Results: All local anesthetics reduced MSC proliferation at 100 mu M consistent with cell cycle delay or arrest at the G(0/1)-s phase transition. They increased lactate dehydrogenase release and the number of annexin V-positive MSC but not necrotic MSC. Colony formation was decreased, differentiation into osteoblasts impaired, and in vitro wound healing delayed. Mitochondrial respiration and adenosine 5'-triphosphate concentrations were reduced. Microarray analysis revealed significant expression changes in lysosomal genes and genes controlling sterol metabolism, indicating an impaired phospholipid metabolism in the lysosome. Multiple transcriptional programs related to cell differentiation, tumorigenesis, and metastasis were negatively affected by ropivacaine.
   Conclusions: The authors' studies demonstrate that local anesthetics significantly affect important aspects of MSC biology. These experiments provide novel rationales for the perioperative use of local anesthetics in patients with cancer but also highlight the potentially detrimental effects of local anesthetics on wound healing.
C1 [Lucchinetti, Eliana; Awad, Ahmed E.; Rahman, Mamoona; Lou, Phing-How; Zhang, Liyan; Zaugg, Michael] Univ Alberta, Dept Anesthesiol & Pain Med, Edmonton, AB T6G 2G3, Canada.
   [Ionescu, Lavinia] Univ Alberta, Dept Physiol, Edmonton, AB T6G 2G3, Canada.
   [Thebaud, Bernard] Univ Alberta, Dept Pediat, Edmonton, AB T6G 2G3, Canada.
   [Thebaud, Bernard] Univ Alberta, Women & Childrens Hlth Res Inst, Edmonton, AB T6G 2G3, Canada.
C3 University of Alberta; University of Alberta; University of Alberta;
   University of Alberta
RP Zaugg, M (corresponding author), Univ Alberta, Dept Anesthesiol & Pain Med, CSB Room 8-120, Edmonton, AB T6G 2G3, Canada.
EM michael.zaugg@ualberta.ca
RI Zhang, Li/GWM-7501-2022; Zaugg, Michael/G-4287-2016
OI Ionescu, Lavinia/0000-0001-7053-1796; Zaugg,
   Michael/0000-0002-2016-8973; lemieux, Helene/0000-0002-8864-6062;
   Lucchinetti, Eliana/0000-0003-3338-1279
FU Heart and Stroke Foundation of Alberta; Mazankowski Alberta Heart
   Institute, Edmonton, Alberta, Canada; Abbott Canada, Saint Laurent,
   Quebec; Swiss National Science Foundation, Berne, Switzerland
   [3200B0-103980/1]; International Anesthesia Research Society, Cleveland,
   Ohio; Canadian Anesthesiologists' Society, Toronto, Ontario, Canada
FX Received from the Department of Anesthesiology and Pain Medicine,
   University of Alberta, Edmonton, Alberta, Canada. Submitted for
   publication August 31, 2011. Accepted for publication January 12, 2012.
   Supported by grants from the Heart and Stroke Foundation of Alberta (to
   Dr. Zaugg); a grant from the Mazankowski Alberta Heart Institute,
   Edmonton, Alberta, Canada (to Dr. Zaugg); a grant from Abbott Canada,
   Saint Laurent, Quebec; Swiss National Science Foundation, Berne,
   Switzerland, grant 3200B0-103980/1 (to Dr. Zaugg); the 5th Frontiers in
   Anesthesia Research Award from the International Anesthesia Research
   Society, Cleveland, Ohio (to Dr. Zaugg); and the Canadian Research Award
   in Pain and Regional Anesthesia of the Canadian Anesthesiologists'
   Society 2011, Toronto, Ontario, Canada (to Dr. Zaugg). Drs. Lucchinetti
   and Awad contributed equally to this article.
CR Afsharimani B, 2011, CANCER METAST REV, V30, P225, DOI 10.1007/s10555-011-9285-0
   Anthérieu S, 2011, HEPATOLOGY, V53, P1895, DOI 10.1002/hep.24290
   Banerjee S, 2010, CANCER RES, V70, P1356, DOI 10.1158/0008-5472.CAN-09-2178
   Beckermann BM, 2008, BRIT J CANCER, V99, P622, DOI 10.1038/sj.bjc.6604508
   Biki B, 2008, ANESTHESIOLOGY, V109, P180, DOI 10.1097/ALN.0b013e31817f5b73
   Brazma A, 2001, NAT GENET, V29, P365, DOI 10.1038/ng1201-365
   Byun HO, 2008, J CELL BIOCHEM, V104, P1747, DOI 10.1002/jcb.21741
   Christopherson R, 2008, ANESTH ANALG, V107, P325, DOI 10.1213/ane.0b013e3181770f55
   Dawson MR, 2011, AM J CANCER RES, V1, P144
   Dogan N, 2003, J ORAL MAXIL SURG, V61, P1467, DOI 10.1016/j.joms.2003.05.002
   Dominici M, 2006, CYTOTHERAPY, V8, P315, DOI 10.1080/14653240600855905
   DVORAK HF, 1986, NEW ENGL J MED, V315, P1650
   Exadaktylos AK, 2006, ANESTHESIOLOGY, V105, P660, DOI 10.1097/00000542-200610000-00008
   Fawcett H, 2005, INT J ONCOL, V27, P1717
   FRIED J, 1976, J CELL BIOL, V71, P172, DOI 10.1083/jcb.71.1.172
   Fu XB, 2009, WOUND REPAIR REGEN, V17, P185, DOI 10.1111/j.1524-475X.2009.00454.x
   Galbes O, 2010, ANESTHESIOLOGY, V113, P560, DOI 10.1097/ALN.0b013e3181e4f4ec
   GAZITT Y, 1993, CANCER RES, V53, P1899
   Goldstein JL, 2006, CELL, V124, P35, DOI 10.1016/j.cell.2005.12.022
   Gottschalk A, 2010, ANESTH ANALG, V110, P1636, DOI 10.1213/ANE.0b013e3181de0ab6
   Inuzuka T, 2009, CANCER RES, V69, P1678, DOI 10.1158/0008-5472.CAN-08-3620
   Karnoub AE, 2007, NATURE, V449, P557, DOI 10.1038/nature06188
   Kidd S, 2009, STEM CELLS, V27, P2614, DOI 10.1002/stem.187
   Kinnaird T, 2004, CIRC RES, V94, P678, DOI 10.1161/01.RES.0000118601.37875.AC
   Klopp AH, 2011, STEM CELLS, V29, P11, DOI 10.1002/stem.559
   Lucchinetti E, 2007, ANESTHESIOLOGY, V106, P444, DOI 10.1097/00000542-200703000-00008
   Martinsson T, 1999, J PHARMACOL EXP THER, V288, P660
   Miura M, 2006, STEM CELLS, V24, P1095, DOI 10.1634/stemcells.2005-0403
   Moldovan GL, 2007, CELL, V129, P665, DOI 10.1016/j.cell.2007.05.003
   MURPHY P, 1988, BRIT J CANCER, V57, P19, DOI 10.1038/bjc.1988.3
   Nakakuki M, 2007, FEBS J, V274, P4440, DOI 10.1111/j.1742-4658.2007.05973.x
   Nouette-Gaulain K, 2002, ANESTHESIOLOGY, V97, P1507, DOI 10.1097/00000542-200212000-00024
   Nouette-Gaulain K, 2007, ANESTHESIOLOGY, V106, P1026, DOI 10.1097/01.anes.0000265164.29630.b4
   Nouette-Gaulain K, 2010, CAN J ANESTH, V57, P836, DOI 10.1007/s12630-010-9347-8
   Padera R, 2008, ANESTHESIOLOGY, V108, P921, DOI 10.1097/ALN.0b013e31816c8a48
   Patel SA, 2011, ONCOL REV, V5, P93, DOI 10.1007/s12156-010-0071-y
   Peister A, 2004, BLOOD, V103, P1662, DOI 10.1182/blood-2003-09-3070
   Pittenger MF, 1999, SCIENCE, V284, P143, DOI 10.1126/science.284.5411.143
   Pochampally Radhika, 2008, V449, P83, DOI 10.1007/978-1-60327-169-1_6
   Rodriguez Luis G., 2004, V294, P23
   Scherb Michael B, 2009, Orthopedics, V32, P26
   Schlagenhauff B, 2000, MELANOMA RES, V10, P165, DOI 10.1097/00008390-200010020-00009
   Srere P.A., 1969, Methods in Enzymology, V13, P3, DOI [DOI 10.1016/0076-6879(69)13005-0, 10.1016/0076-6879(69)13005-0]
   Subramanian A, 2005, P NATL ACAD SCI USA, V102, P15545, DOI 10.1073/pnas.0506580102
   Takemoto Y, 2011, SURGERY, V149, P792, DOI 10.1016/j.surg.2011.02.005
   Tanaka Y, 2000, J BONE MINER RES, V15, P1912, DOI 10.1359/jbmr.2000.15.10.1912
   Teunissen BEJ, 2007, CARDIOVASC RES, V75, P519, DOI 10.1016/j.cardiores.2007.04.026
   Tso CL, 2006, MOL CANCER RES, V4, P607, DOI 10.1158/1541-7786.MCR-06-0005
   van Haaften T, 2009, AM J RESP CRIT CARE, V180, P1131, DOI 10.1164/rccm.200902-0179OC
   Waite A, 2010, BRIT J ANAESTH, V104, P768, DOI 10.1093/bja/aeq093
   Wong RSY, 2011, J BIOMED BIOTECHNOL, DOI 10.1155/2011/459510
   Wu YJ, 2007, STEM CELLS, V25, P2648, DOI 10.1634/stemcells.2007-0226
   Zhu W, 2006, EXP MOL PATHOL, V80, P267, DOI 10.1016/j.yexmp.2005.07.004
NR 53
TC 126
Z9 133
U1 2
U2 28
PU LIPPINCOTT WILLIAMS & WILKINS
PI PHILADELPHIA
PA TWO COMMERCE SQ, 2001 MARKET ST, PHILADELPHIA, PA 19103 USA
SN 0003-3022
EI 1528-1175
J9 ANESTHESIOLOGY
JI Anesthesiology
PD APR
PY 2012
VL 116
IS 4
BP 841
EP 856
DI 10.1097/ALN.0b013e31824babfe
PG 16
WC Anesthesiology
WE Science Citation Index Expanded (SCI-EXPANDED)
SC Anesthesiology
GA 915BM
UT WOS:000301997900014
PM 22343474
OA Bronze
DA 2024-03-02
ER

PT J
AU Essving, P
   Axelsson, K
   Kjellberg, J
   Wallgren, Ö
   Gupta, A
   Lundin, A
AF Essving, Per
   Axelsson, Kjell
   Kjellberg, Jill
   Wallgren, Orjan
   Gupta, Anil
   Lundin, Anders
TI Reduced morphine consumption and pain intensity with local infiltration
   analgesia (LIA) following total knee arthroplasty A randomized
   double-blind study involving 48 patients
SO ACTA ORTHOPAEDICA
LA English
DT Article
ID FEMORAL NERVE BLOCK; HOSPITAL STAY; HIP-ARTHROPLASTY; OUTCOME MEASURES;
   CONTROLLED-TRIAL; CLINICAL-TRIAL; PLACEBO; ROPIVACAINE; INJECTION;
   PROTOCOL
AB Background and purpose Postoperative pain is often severe after total knee arthroplasty (TKA). We investigated the efficacy of the local infiltration analgesia (LIA) technique, both intraoperatively and postoperatively.
   Methods 48 patients undergoing TKA were randomized into 2 groups in a double-blind study. In group A, 400 mg ropivacaine, 30 mg ketorolac, and 0.5 mg epinephrine were infiltrated periarticularly during operation. In group P, no injections were given. 21 h postoperatively, 200 mg ropivacaine, 30 mg ketorolac, and 0.1 mg epinephrine were injected intraarticularly in group A, and the same volume of saline was injected in group P. All patients were followed up for 3 months.
   Results Median morphine consumption was lower in group A during the first 48 h: 18 (1-74) mg vs. 87 (36-160) mg in group P. Postoperative pain was lower at rest in group A during the first 27 h, and on movement during the first 48 h, except at 21 h. Time to fulfillment of discharge criteria was shorter in group A than in group P: 3 (1-7) vs. 5 (2-8) days. Patient satisfaction was higher in group A than in group P on days 1 and 7. The unbound venous blood concentration of ropivacaine was below systemic toxic blood concentrations.
   Interpretation The local infiltration analgesia (LIA) technique provides excellent pain relief and lower morphine consumption following TKA, resulting in shorter time to home readiness and higher patient satisfaction. There were few side effects and systemic LA concentrations were low.
C1 [Essving, Per; Lundin, Anders] Univ Hosp, Dept Orthoped Surg, Orebro, Sweden.
   [Axelsson, Kjell; Kjellberg, Jill; Gupta, Anil] Univ Hosp, Dept Anesthesiol & Intens Care, Orebro, Sweden.
   [Wallgren, Orjan] Univ Hosp, Dept Physiotherapy, Div Clin Med, Orebro, Sweden.
   [Gupta, Anil] Linkoping Univ, Linkoping, Sweden.
C3 Orebro University; Orebro University; Orebro University; Linkoping
   University
RP Essving, P (corresponding author), Univ Hosp, Dept Orthoped Surg, Orebro, Sweden.
EM per.essving@orebroll.se
RI teng, yj/C-4440-2011
OI Kjellberg, Jakob/0000-0003-4336-2397
CR Andersen KV, 2007, ACTA ORTHOP, V78, P180, DOI 10.1080/17453670710013654
   Andersen LO, 2008, ACTA ANAESTH SCAND, V52, P1331, DOI 10.1111/j.1399-6576.2008.01777.x
   Andersen LJ, 2007, ACTA ORTHOP, V78, P187, DOI 10.1080/17453670710013663
   Axelsson K, 2005, ACTA ANAESTH SCAND, V49, P1191, DOI 10.1111/j.1399-6576.2005.00715.x
   Busch CA, 2006, J BONE JOINT SURG AM, V88A, P959, DOI 10.2106/JBJS.E.00344
   Essving P, 2009, ACTA ORTHOP, V80, P213, DOI 10.3109/17453670902930008
   Fransen M, 1999, RHEUMATOLOGY, V38, P663, DOI 10.1093/rheumatology/38.7.663
   Jahromi I, 2004, INT ORTHOP, V28, P286, DOI 10.1007/s00264-004-0573-y
   Kerr DR, 2008, ACTA ORTHOP, V79, P174, DOI 10.1080/17453670710014950
   Knudsen K, 1997, BRIT J ANAESTH, V78, P507, DOI 10.1093/bja/78.5.507
   Lombardi AV, 2004, CLIN ORTHOP RELAT R, P125, DOI 10.1097/01.blo.000147701.24029.cc
   Meunier A, 2006, ARCH ORTHOP TRAUM SU, V126, P433, DOI 10.1007/s00402-006-0160-3
   Parvataneni HK, 2007, J ARTHROPLASTY, V22, P33, DOI 10.1016/j.arth.2007.03.034
   PODSIADLO D, 1991, J AM GERIATR SOC, V39, P142, DOI 10.1111/j.1532-5415.1991.tb01616.x
   Reilly KA, 2005, KNEE, V12, P351, DOI 10.1016/j.knee.2005.01.002
   Silvasti M, 2000, EUR J ANAESTH, V17, P448, DOI 10.1046/j.1365-2346.2000.00710.x
   Toftdahl K, 2007, ACTA ORTHOP, V78, P172, DOI 10.1080/17453670710013645
   Vendittoli PA, 2006, J BONE JOINT SURG AM, V88A, P282, DOI 10.2106/JBJS.E.00173
   Wang H, 2002, REGION ANESTH PAIN M, V27, P139, DOI 10.1053/rapm.2002.29253
NR 19
TC 126
Z9 130
U1 0
U2 8
PU INFORMA HEALTHCARE
PI NEW YORK
PA 52 VANDERBILT AVE, NEW YORK, NY 10017 USA
SN 1745-3674
J9 ACTA ORTHOP
JI Acta Orthop.
PD JUN
PY 2010
VL 81
IS 3
BP 354
EP 360
DI 10.3109/17453674.2010.487241
PG 7
WC Orthopedics
WE Science Citation Index Expanded (SCI-EXPANDED)
SC Orthopedics
GA 620XK
UT WOS:000279535900014
PM 20450425
OA Green Published, gold
DA 2024-03-02
ER

PT J
AU Bianconi, M
   Ferraro, L
   Traina, GC
   Zanoli, G
   Antonelli, T
   Guberti, A
   Ricci, R
   Massari, L
AF Bianconi, M
   Ferraro, L
   Traina, GC
   Zanoli, G
   Antonelli, T
   Guberti, A
   Ricci, R
   Massari, L
TI Pharmacokinetics and efficacy of ropivacaine continuous wound
   instillation after joint replacement surgery
SO BRITISH JOURNAL OF ANAESTHESIA
LA English
DT Article; Proceedings Paper
CT 3rd European Congress of Orthopaedic Anaesthesia
CY MAY 31-JUN 02, 2001
CL LONDON, ENGLAND
DE anaesthetics local, ropivacaine; pain relief, postoperative; surgery,
   hip/knee arthroplasty
ID INGUINAL-HERNIA REPAIR; POSTOPERATIVE PAIN; EPIDURAL INFUSION; TOTAL
   HIP; BUPIVACAINE; INFILTRATION; RELIEF; ANALGESIA; PLACEBO; MANAGEMENT
AB Background. As continuous wound instillation with local anaesthetic has not been evaluated after hip/knee arthroplasties, our study was designed to determine whether this technique could enhance analgesia and improve patient outcome after joint replacement surgery.
   Methods. Thirty-seven patients undergoing elective hip/knee arthroplasties under spinal block were randomly assigned to two analgesia groups. Group M received continuous i.v. infusion of morphine plus ketorolac for 24 h. Then, a multi-hole 16 G catheter was placed subcutaneously and infusion of saline was maintained for 55 h. Group R received i.v. saline. Thereafter the wound was infiltrated with a solution of ropivacaine 0.5% 40 ml, then a multi-hole 16 G catheter was placed subcutaneously and an infusion of ropivacaine 0.2% 5 ml h(-1) was maintained for 55 h. Visual analogue scale scores were assessed at rest and on passive mobilization by nurses blinded to analgesic treatment. Total plasma ropivacaine concentration was measured.
   Results. Group R showed a significant reduction in postoperative pain at rest and on mobilization, while rescue medication requirements were greater in Group M. Total ropivacaine plasma concentration remained below toxic concentrations and no adverse effects occurred. Length of hospital stay was shorter in Group R.
   Conclusion. Infiltration and wound instillation with ropivacaine 0.2% is more effective in controlling postoperative pain than systemic analgesia after major joint replacement surgery.
C1 Univ Ferrara, Dept Clin & Expt Med, Pharmacol Sect, I-44100 Ferrara, Italy.
   St Anna Hosp Ferrara, Dept Anesthesiol & Intens Care, Ferrara, Italy.
   Univ Ferrara, Dept Biomed Sci & Adv Therapies, Sect Orthoped & Traumatol, I-44100 Ferrara, Italy.
   Univ Ferrara, St Anna Hosp, I-44100 Ferrara, Italy.
C3 University of Ferrara; University of Ferrara; University of Ferrara;
   Arcispedale Sant'Anna
RP Antonelli, T (corresponding author), Univ Ferrara, Dept Clin & Expt Med, Pharmacol Sect, I-44100 Ferrara, Italy.
EM ant@unife.it
RI Massari, Leo/K-6543-2016; Antonelli, Tiziana/I-7677-2015; Ferraro,
   Luca/F-9915-2015; Ricci, Raffaella/AAK-5906-2021; Zanoli, Gustavo
   Alberto/AAB-6603-2020
OI Massari, Leo/0000-0001-6198-2122; Antonelli,
   Tiziana/0000-0001-5895-7807; Ferraro, Luca/0000-0003-2390-6414; Ricci,
   Raffaella/0000-0003-3422-2552; Zanoli, Gustavo
   Alberto/0000-0002-6213-9089
CR BONICA JJ, 1990, MANAGEMENT PAIN, V1, P461
   Bourget JL, 1997, ARCH SURG-CHICAGO, V132, P766
   Burm AGL, 2000, ANESTHESIOLOGY, V93, P395, DOI 10.1097/00000542-200008000-00017
   CLIFFORD JW, 1993, ANESTH ANALG, V77, P362
   DAHL JB, 1994, ACTA ANAESTH SCAND, V38, P7, DOI 10.1111/j.1399-6576.1994.tb03830.x
   DeLoach LJ, 1998, ANESTH ANALG, V86, P102, DOI 10.1097/00000539-199801000-00020
   Fredman B, 2000, ANESTH ANALG, V91, P1436, DOI 10.1097/00000539-200012000-00025
   GOZAL Y, 1994, ACTA ANAESTH SCAND, V38, P813, DOI 10.1111/j.1399-6576.1994.tb04010.x
   Hannibal K, 1996, ANESTH ANALG, V83, P376, DOI 10.1097/00000539-199608000-00030
   HO ML, 1995, CLIN ORTHOP RELAT R, V313, P270
   Hollmann MW, 2001, ANESTHESIOLOGY, V95, P113, DOI 10.1097/00000542-200107000-00021
   Horn EP, 1999, ANESTH ANALG, V89, P1461, DOI 10.1097/00000539-199912000-00027
   Knudsen K, 1997, BRIT J ANAESTH, V78, P507, DOI 10.1093/bja/78.5.507
   KOPACZ DJ, 1989, ANESTHESIOLOGY, V71, P69, DOI 10.1097/00000542-198907000-00013
   Kostamovaara PA, 1996, ACTA ANAESTH SCAND, V40, P697, DOI 10.1111/j.1399-6576.1996.tb04513.x
   LAITINEN J, 1992, ANESTHESIOLOGY, V76, P194, DOI 10.1097/00000542-199202000-00006
   Oakley MJ, 1998, BRIT J SURG, V85, P797
   PARTRIDGE BL, 1990, ACTA ANAESTH SCAND, V34, P486, DOI 10.1111/j.1399-6576.1990.tb03129.x
   Pettersson N, 1998, REGION ANESTH PAIN M, V23, P189, DOI 10.1097/00115550-199823020-00013
   Rawal N, 1998, ANAESTHESIA, V53, P50
   Rawal N, 1998, ANESTH ANALG, V86, P86, DOI 10.1097/00000539-199801000-00017
   READY LB, 1994, ANESTHESIOLOGY, V80, P1277, DOI 10.1097/00000542-199406000-00015
   Reif S, 1998, J CHROMATOGR B, V719, P239, DOI 10.1016/S0378-4347(98)00442-3
   Scott DA, 1997, ANESTH ANALG, V85, P1322, DOI 10.1097/00000539-199712000-00026
   SCOTT DB, 1989, ANESTH ANALG, V69, P563, DOI 10.1213/00000539-198911000-00003
   SOUTER AJ, 1994, ANESTH ANALG, V79, P1178
   Strassels SA, 2002, ANESTH ANALG, V94, P130, DOI 10.1097/00000539-200201000-00025
   Sztark F, 1998, ANESTHESIOLOGY, V88, P1340, DOI 10.1097/00000542-199805000-00026
   Wiedemann D, 2000, BRIT J ANAESTH, V85, P830, DOI 10.1093/bja/85.6.830
   Wulf H, 1999, ANESTH ANALG, V89, P1471, DOI 10.1097/00000539-199912000-00029
NR 30
TC 126
Z9 140
U1 0
U2 9
PU ELSEVIER SCI LTD
PI OXFORD
PA THE BOULEVARD, LANGFORD LANE, KIDLINGTON, OXFORD OX5 1GB, OXON, ENGLAND
SN 0007-0912
EI 1471-6771
J9 BRIT J ANAESTH
JI Br. J. Anaesth.
PD DEC
PY 2003
VL 91
IS 6
BP 830
EP 835
DI 10.1093/bja/aeg277
PG 6
WC Anesthesiology
WE Science Citation Index Expanded (SCI-EXPANDED); Conference Proceedings Citation Index - Science (CPCI-S)
SC Anesthesiology
GA 752EQ
UT WOS:000187147200013
PM 14633754
OA hybrid
DA 2024-03-02
ER

PT J
AU Fritsch, G
   Danninger, T
   Allerberger, K
   Tsodikov, A
   Felder, TK
   Kapeller, M
   Gerner, P
   Brummett, CM
AF Fritsch, Gerhard
   Danninger, Thomas
   Allerberger, Karl
   Tsodikov, Alexander
   Felder, Thomas K.
   Kapeller, Monika
   Gerner, Peter
   Brummett, Chad M.
TI Dexmedetomidine Added to Ropivacaine Extends the Duration of
   Interscalene Brachial Plexus Blocks for Elective Shoulder Surgery When
   Compared with Ropivacaine Alone <i>A Single</i>-<i>Center</i>,
   <i>Prospective</i>, <i>Triple</i>-<i>Blind</i>, <i>Randomized Controlled
   Trial</i>
SO REGIONAL ANESTHESIA AND PAIN MEDICINE
LA English
DT Article
ID SCIATIC-NERVE BLOCK; BEACH CHAIR POSITION; PERINEURAL DEXMEDETOMIDINE;
   INTENSIVE-CARE; ANESTHESIA; PROLONGS; 0.75-PERCENT; BUPIVACAINE;
   ANALGESIA; RAT
AB Background and Objectives: Research suggests that the addition of dexmedetomidine to local anesthetics can prolong peripheral nerve blocks; however, clinical safety data are limited, and interscalene blocks have not been studied. The present study was designed to test the hypothesis that dexmedetomidine added to ropivacaine would safely enhance the duration of analgesia without adverse effects when compared with ropivacaine alone.
   Methods: We conducted a single-center, prospective, randomized, triple-blind, controlled trial of 62 patients undergoing elective shoulder surgery under general anesthesia with an interscalene block. Patients underwent ultrasound-guided interscalene blocks using either 12 mL of 0.5% ropivacaine or 0.5% ropivacaine plus 150-mu g dexmedetomidine. The primary outcomes were self-reported duration of the nerve block and safety assessment (adverse effects and neurological sequelae). Data were analyzed in a blinded fashion.
   Results: The median duration of the nerve block was 18 hours (95% confidence interval, 18-20) in the dexmedetomidine group and 14 hours (95% confidence interval, 14-16) in the ropivacaine group (P = 0.0001). Dexmedetomidine also lowered pain scores for the first 14 hours postoperatively and significantly hastened the time to sensory (P = 0.04) and motor (P = 0.002) block onset. Dexmedetomidine lowered heart rate but blood pressures were stable. Plasma levels of ropivacaine were not different between groups, and plasma dexmedetomidine levels were relatively low. There were no adverse events or neurological sequelae.
   Conclusions: Dexmedetomidine added to ropivacaine for interscalene blocks increased the duration of the nerve block and improved postoperative pain. These additional efficacy and safety data should encourage further study of peripheral perineural dexmedetomidine in humans.
C1 [Fritsch, Gerhard; Danninger, Thomas; Allerberger, Karl; Kapeller, Monika; Gerner, Peter] Paracelsus Med Univ, Dept Anesthesiol Perioperat Med & Crit Care Med, Salzburg, Austria.
   [Tsodikov, Alexander] Univ Michigan, Sch Publ Hlth, Dept Biostat, Ann Arbor, MI 48109 USA.
   [Felder, Thomas K.] Paracelsus Med Univ, Dept Lab Med, Salzburg, Austria.
   [Brummett, Chad M.] Univ Michigan, Sch Med, Dept Anesthesiol, Ann Arbor, MI USA.
C3 Paracelsus Private Medical University; University of Michigan System;
   University of Michigan; Paracelsus Private Medical University;
   University of Michigan System; University of Michigan
RP Brummett, CM (corresponding author), Univ Michigan Hlth Syst, Div Pain Med, Dept Anesthesiol, 1500 East Med Ctr Dr,1H247 UH,Box 5048, Ann Arbor, MI 48109 USA.
EM cbrummet@umich.edu
RI Felder, Thomas K/A-8342-2017
OI Felder, Thomas K/0000-0001-8266-5513; Fritsch,
   Gerhard/0000-0002-4795-6662; Brummett, Chad/0000-0003-0974-7242
FU Department of Anesthesiology, Perioperative Medicine and Critical Care
   Medicine, Paracelsus Medical University, Salzburg, Austria; National
   Institute of Arthritis and Musculoskeletal and Skin Diseases (NIH,
   Bethesda, MD) [R01 AR060392]; American Society of Regional Anesthesia
   and Pain Medicine Chronic Pain Research Grant; Department of
   Anesthesiology, University of Michigan
FX Primary study funding for this study came from the Department of
   Anesthesiology, Perioperative Medicine and Critical Care Medicine,
   Paracelsus Medical University, Salzburg, Austria. Dr Brummett receives
   research funding from R01 AR060392 from the National Institute of
   Arthritis and Musculoskeletal and Skin Diseases (NIH, Bethesda, MD;
   Co-PIs Brummett and Clauw), the American Society of Regional Anesthesia
   and Pain Medicine Chronic Pain Research Grant (PI Brummett), and the
   Department of Anesthesiology, University of Michigan.
CR Abdallah FW, 2013, BRIT J ANAESTH, V110, P915, DOI 10.1093/bja/aet066
   Angst MS, 2004, ANESTHESIOLOGY, V101, P744, DOI 10.1097/00000542-200409000-00024
   Apfelbaum JL, 2004, ANESTH ANALG, V99, P699, DOI 10.1213/01.ANE.0000133143.60584.38
   Brummett CM, 2008, ANESTHESIOLOGY, V109, P502, DOI 10.1097/ALN.0b013e318182c26b
   Brummett CM, 2011, ARTHRITIS RHEUM-US, V63, pS368
   Brummett CM, 2011, ANESTHESIOLOGY, V115, P836, DOI 10.1097/ALN.0b013e318221fcc9
   Brummett CM, 2010, REGION ANESTH PAIN M, V35, P427, DOI 10.1097/AAP.0b013e3181ef4cf0
   Brummett CM, 2009, ANESTHESIOLOGY, V111, P1111, DOI 10.1097/ALN.0b013e3181bbcc26
   Casati A, 2000, Minerva Anestesiol, V66, P39
   Casati A, 1999, BRIT J ANAESTH, V83, P872, DOI 10.1093/bja/83.6.872
   Eisenach JC, 2010, PAIN, V149, P417, DOI 10.1016/j.pain.2010.02.028
   Erdivanli B, 2013, REV BRAS ANESTESIOL, V63, P183, DOI 10.1590/S0034-70942013000200004
   Esmaoglu A, 2010, ANESTH ANALG, V111, P1548, DOI 10.1213/ANE.0b013e3181fa3095
   Gautier P, 2011, ANESTH ANALG, V113, P951, DOI 10.1213/ANE.0b013e31822b876f
   Hoy SM, 2011, DRUGS, V71, P1481, DOI 10.2165/11207190-000000000-00000
   Jeong H, 2012, ACTA ANAESTH SCAND, V56, P872, DOI 10.1111/j.1399-6576.2012.02716.x
   Jeong H, 2012, ANESTHESIOLOGY, V116, P1047, DOI 10.1097/ALN.0b013e31825154d2
   Konakci S, 2008, EUR J ANAESTH, V25, P403, DOI 10.1017/S0265021507003079
   Kosugi T, 2010, BRIT J PHARMACOL, V160, P1662, DOI 10.1111/j.1476-5381.2010.00833.x
   Lee JI, 2007, J CHROMATOGR B, V852, P195, DOI 10.1016/j.jchromb.2007.01.013
   Liu SS, 2009, ANESTH ANALG, V109, P265, DOI 10.1213/ane.0b013e3181a3272c
   Lydic R, 2007, SLEEP PAIN, P99
   Marhofer D, 2013, BRIT J ANAESTH, V110, P438, DOI 10.1093/bja/aes400
   Neal JM, 2009, REGION ANESTH PAIN M, V34, P391, DOI 10.1097/AAP.0b013e3181b87066
   Obayah GM, 2010, EUR J ANAESTH, V27, P280, DOI 10.1097/EJA.0b013e3283347c15
   Potts AL, 2009, PEDIATR ANESTH, V19, P1119, DOI 10.1111/j.1460-9592.2009.03133.x
   Radbruch L, 1999, J PAIN SYMPTOM MANAG, V18, P180, DOI 10.1016/S0885-3924(99)00064-0
   Swami SS, 2012, INDIAN J ANAESTH, V56, P243, DOI 10.4103/0019-5049.98767
   Vandepitte C, 2013, ANESTHESIOLOGY, V118, P863, DOI 10.1097/ALN.0b013e3182850dc7
   ZIGMOND AS, 1983, ACTA PSYCHIAT SCAND, V67, P361, DOI 10.1111/j.1600-0447.1983.tb09716.x
NR 30
TC 124
Z9 138
U1 0
U2 22
PU LIPPINCOTT WILLIAMS & WILKINS
PI PHILADELPHIA
PA 530 WALNUT ST, PHILADELPHIA, PA 19106-3621 USA
SN 1098-7339
EI 1532-8651
J9 REGION ANESTH PAIN M
JI Region. Anesth. Pain Med.
PD JAN-FEB
PY 2014
VL 39
IS 1
BP 37
EP 47
DI 10.1097/AAP.0000000000000033
PG 11
WC Anesthesiology
WE Science Citation Index Expanded (SCI-EXPANDED)
SC Anesthesiology
GA AH8MT
UT WOS:000336392700008
PM 24317234
DA 2024-03-02
ER

PT J
AU Piper, SL
   Kramer, JD
   Kim, HT
   Feeley, BT
AF Piper, Samantha L.
   Kramer, Jonathan D.
   Kim, Hubert T.
   Feeley, Brian T.
TI Effects of Local Anesthetics on Articular Cartilage
SO AMERICAN JOURNAL OF SPORTS MEDICINE
LA English
DT Article
DE local anesthetics; bupivacaine; ropivacaine; lidocaine; chondrotoxicity;
   chondrolysis; PAGCL (postarthroscopic glenohumeral chondrolysis)
ID ARTHROSCOPIC SHOULDER SURGERY; PAIN PUMP; GLENOHUMERAL CHONDROLYSIS;
   0.5-PERCENT BUPIVACAINE; CHONDROCYTE DEATH; KNEE; INJECTION; INFUSION;
   CHONDROTOXICITY; ROPIVACAINE
AB Background: Recent basic science studies have demonstrated local anesthetic chondrotoxicity in vivo and in vitro in both human and animal cartilage. Clinically, chondrolysis associated with the use of intra-articular local anesthetic pain pumps has been described by several groups. This has raised concern regarding the clinical use of intra-articular local anesthetics.
   Methods: The authors undertook a review of the current orthopaedic literature on local anesthetic chondrotoxicity and its potential relationship to clinical chondrolysis.
   Results: Local anesthetics such as bupivacaine, lidocaine, and ropivacaine are chondotroxic to human articular cartilage in vitro, although ropivacaine is less so. The evidence suggests that there is a greater risk for chondrolysis with a longer exposure to a higher concentration of local anesthetic, such as with a pain pump, than with a single injection. However, late cellular and metabolic changes are seen after even a single injection of bupivacaine in animal models, and the loss of an intact cartilage matrix also leads to more extensive chondrocyte death. Some studies suggest that additives and the pH of the local anesthetic solution may also play a role in chondrotoxicity.
   Conclusion: Intra-articular local anesthetics should be used with caution, especially continuous infusions of bupivacaine and lidocaine at high concentrations in joints with compromised cartilage. The consequences of a single intra-articular injection of local anesthetic remains unclear and requires further investigation.
   Clinical Relevance: Intra-articular use of local anesthetics may have lasting detrimental effects on human articular cartilage and chondrocytes, although the clinical relationship between local anesthetic exposure and chondrolysis requires further study.
C1 [Piper, Samantha L.; Kramer, Jonathan D.; Kim, Hubert T.; Feeley, Brian T.] Univ Calif San Francisco, Dept Orthopaed Surg, San Francisco, CA USA.
C3 University of California System; University of California San Francisco
RP Feeley, BT (corresponding author), 1500 Owens Ave,Box 3004, San Francisco, CA 94158 USA.
EM feeleyb@orthosurg.ucsf.edu
CR Anakwenze OA, 2010, CLIN ORTHOP RELAT R, V468, P2545, DOI 10.1007/s11999-010-1244-5
   Anderson SL, 2010, ARTHROSCOPY, V26, P451, DOI 10.1016/j.arthro.2010.01.022
   Anz A, 2009, ARTHROSCOPY, V25, P225, DOI 10.1016/j.arthro.2008.12.003
   Bailie DS, 2009, J SHOULDER ELB SURG, V18, P742, DOI 10.1016/j.jse.2008.10.017
   Barber FA, 2002, ARTHROSCOPY, V18, P76, DOI 10.1053/jars.2002.25976
   Bogatch MT, 2010, AM J SPORT MED, V38, P520, DOI 10.1177/0363546509349799
   Borgeat A, 1997, ANESTHESIOLOGY, V87, P1343, DOI 10.1097/00000542-199712000-00013
   Busch CA, 2006, J BONE JOINT SURG AM, V88A, P959, DOI 10.2106/JBJS.E.00344
   Busfield BT, 2008, J SHOULDER ELB SURG, V17, P860, DOI 10.1016/j.jse.2008.03.011
   Chu CR, 2008, J BONE JOINT SURG BR, V90B, P814, DOI 10.1302/0301-620X.90B6.20079
   Chu CR, 2006, ARTHROSCOPY, V22, P693, DOI 10.1016/j.arthro.2006.05.006
   Chu CR, 2010, J BONE JOINT SURG AM, V92A, P599, DOI 10.2106/JBJS.I.00425
   Dogan N, 2004, J INT MED RES, V32, P513, DOI 10.1177/147323000403200509
   Dragoo JL, 2008, AM J SPORT MED, V36, P1484, DOI 10.1177/0363546508318190
   Dragoo JL, 2010, AM J SPORT MED, V38, P1154, DOI 10.1177/0363546509359680
   Fredrickson MJ, 2010, REGION ANESTH PAIN M, V35, P28, DOI 10.1097/AAP.0b013e3181c771bd
   Goldring MB, 2000, ARTHRITIS RHEUM-US, V43, P1916, DOI 10.1002/1529-0131(200009)43:9<1916::AID-ANR2>3.0.CO;2-I
   Gomoll AH, 2006, ARTHROSCOPY, V22, P813, DOI 10.1016/j.arthro.2006.06.006
   Gomoll AH, 2009, AM J SPORT MED, V37, P72, DOI 10.1177/0363546508323748
   Greis PE, 2008, J BONE JOINT SURG AM, V90A, P1338, DOI 10.2106/JBJS.G.01004
   Grishko VI, 2009, OSTEOARTHR CARTILAGE, V17, P107, DOI 10.1016/j.joca.2008.05.009
   Grishko V, 2010, J BONE JOINT SURG AM, V92A, P609, DOI 10.2106/JBJS.H.01847
   Hansen BP, 2007, AM J SPORT MED, V35, P1628, DOI 10.1177/0363546507304136
   Ilfeld BM, 2003, ANESTH ANALG, V96, P1089, DOI 10.1213/01.ANE.0000049824.51036.EF
   Irwin W, 2002, J BIOL CHEM, V277, P12221, DOI 10.1074/jbc.M108938200
   Järvelä T, 2008, ARTHROSCOPY, V24, P1402, DOI 10.1016/j.arthro.2008.07.013
   Jaureguito JW, 2002, ARTHROSCOPY, V18, P631, DOI 10.1053/jars.2002.32587
   Karpie JC, 2007, AM J SPORT MED, V35, P1621, DOI 10.1177/0363546507304719
   Knudsen K, 1997, BRIT J ANAESTH, V78, P507, DOI 10.1093/bja/78.5.507
   Levy JC, 2008, J SHOULDER ELB SURG, V17, P380, DOI 10.1016/j.jse.2007.11.004
   Lo IKY, 2009, ARTHROSCOPY, V25, P707, DOI 10.1016/j.arthro.2009.03.019
   McNickle AG, 2009, AM J SPORT MED, V37, P1784, DOI 10.1177/0363546509333481
   MYERS SL, 1995, ARTHRITIS RHEUM, V38, P1085, DOI 10.1002/art.1780380810
   Nole R, 1985, Arthroscopy, V1, P123, DOI 10.1016/S0749-8063(85)80042-6
   Perez-Castro R, 2009, ANESTH ANALG, V108, P997, DOI 10.1213/ane.0b013e31819385e1
   Petty DH, 2004, AM J SPORT MED, V32, P509, DOI 10.1177/0363546503262176
   Piper SL, 2008, J BONE JOINT SURG AM, V90A, P986, DOI 10.2106/JBJS.G.01033
   Rapley JH, 2009, ARTHROSCOPY, V25, P1367, DOI 10.1016/j.arthro.2009.08.024
   Saltzman Matthew, 2009, Orthopedics, V32, P215
   Sanders TG, 2007, AM J ROENTGENOL, V188, P1094, DOI 10.2214/AJR.05.1477
   Scheffel PT, 2010, J SHOULDER ELB SURG, V19, P944, DOI 10.1016/j.jse.2010.01.023
   Slabaugh MA, 2010, J BONE JOINT SURG AM, V92A, P186, DOI 10.2106/JBJS.I.00120
   Solomon DJ, 2009, ARTHROSCOPY, V25, P1329, DOI 10.1016/j.arthro.2009.06.001
   Tamai K, 1997, ACTA ORTHOP SCAND, V68, P401, DOI 10.3109/17453679708996186
   WALLIS WJ, 1985, ARTHRITIS RHEUM-US, V28, P441, DOI 10.1002/art.1780280413
   Zink W, 2004, REGION ANESTH PAIN M, V29, P333, DOI 10.1016/j.rapm.2004.02.008
NR 46
TC 122
Z9 126
U1 0
U2 7
PU SAGE PUBLICATIONS INC
PI THOUSAND OAKS
PA 2455 TELLER RD, THOUSAND OAKS, CA 91320 USA
SN 0363-5465
EI 1552-3365
J9 AM J SPORT MED
JI Am. J. Sports Med.
PD OCT
PY 2011
VL 39
IS 10
BP 2245
EP 2253
DI 10.1177/0363546511402780
PG 9
WC Orthopedics; Sport Sciences
WE Science Citation Index Expanded (SCI-EXPANDED)
SC Orthopedics; Sport Sciences
GA 838KF
UT WOS:000296287800034
PM 21515808
DA 2024-03-02
ER

PT J
AU Siddiqui, MRS
   Sajid, MS
   Uncles, DR
   Cheek, L
   Baig, MK
AF Siddiqui, Muhammed Rafay Sameem
   Sajid, Muhammed S.
   Uncles, David R.
   Cheek, Liz
   Baig, Mirza K.
TI A meta-analysis on the clinical effectiveness of transversus abdominis
   plane block
SO JOURNAL OF CLINICAL ANESTHESIA
LA English
DT Article
DE Anesthetics: Local; Bupivacaine; Field block; Operative surgery;
   Ropivacaine; Surgical procedures; Transversus abdominal plane (TAP)
   block
ID PATIENT-CONTROLLED ANALGESIA; POSTOPERATIVE ANALGESIA; AUDIT; EFFICACY;
   MORPHINE; SURGERY; QUALITY; PAIN
AB Study Objective: To study the efficacy of the transversus abdominal plane (TAP) block.
   Design: Meta-analysis.
   Setting: District general hospital.
   Patients: 86 patients in the TAP block group and 88 in the non-TAP block group.
   Measurements: Statistical analyses were performed using Microsoft Excel 2007 for Windows XP. Hedges g statistic was used for the calculation of standardized mean differences (SMD). Binary data (nausea) were summarized as risk ratios (RR).
   Main Results: Patients with TAP block required less morphine after 24 hours than those who did not have the block (random effects model: SMD -4.81, 95% CI [-7.45, -2.17], z = -3.57, P < 0.001). There was less time to first request of morphine in the non-TAP block group (random effects model: SMD 4.80, 95% CI [2.16, 7.43], z = 3.57, P < 0.001). Patients in the TAP block group had less pain up to 24 hours postoperatively. No statistical differences were found with respect to nausea.
   Conclusions: TAP block reduces the need for postoperative opioid use, it increases the time first request for further analgesia, it provides more effective pain relief, and it reduces opioid-associated side effects. (C) 2011 Elsevier inc. All rights reserved.
C1 [Siddiqui, Muhammed Rafay Sameem; Sajid, Muhammed S.; Baig, Mirza K.] Worthing Dist Hosp, Dept Colorectal Surg, Chichester BN11 2DH, W Sussex, England.
   [Uncles, David R.] Worthing Dist Hosp, Dept Colorectal Surg, Chichester BN11 2DH, W Sussex, England.
   [Cheek, Liz] Univ Brighton, Sch Comp Engn & Math, Brighton BN2 4GJ, E Sussex, England.
C3 University of Brighton
RP Siddiqui, MRS (corresponding author), Worthing Dist Hosp, Dept Colorectal Surg, Chichester BN11 2DH, W Sussex, England.
EM md0u812a@mac.com
CR Abraham NS, 2007, ANZ J SURG, V77, P508, DOI 10.1111/j.1445-2197.2007.04141.x
   Bellows Charles F, 2006, JSLS, V10, P345
   Carney JJ, 2008, REG ANESTH PAIN M S1, V33, P181
   Carney J, 2008, ANESTH ANALG, V107, P2056, DOI 10.1213/ane.0b013e3181871313
   CASEY WF, 1990, ANESTHESIOLOGY, V72, P637, DOI 10.1097/00000542-199004000-00011
   CHALMERS TC, 1981, CONTROL CLIN TRIALS, V2, P31, DOI 10.1016/0197-2456(81)90056-8
   Cheung CW, 2009, EUR J PAIN, V13, P464, DOI 10.1016/j.ejpain.2008.05.013
   Deeks J.J., 2008, Systematic Reviews in Health Care: Meta-Analysis in Context, Second Edition, P285, DOI 10.1002/9780470693926.ch15
   *DEP HLTH, 2006, MAIN PROC OP
   EGGER M, 2006, SYSTEMATIC REV HEALT, P1
   El-Dawlatly AA, 2009, BRIT J ANAESTH, V102, P763, DOI 10.1093/bja/aep067
   Farooq M, 2008, REGION ANESTH PAIN M, V33, P274, DOI 10.1016/j.rapm.2007.11.009
   Fredrickson M, 2008, PEDIATR ANESTH, V18, P891, DOI 10.1111/j.1460-9592.2008.02591.x
   Grady MV, 2008, REGION ANESTH PAIN M, V33, P387, DOI 10.1016/j.rapm.2007.10.012
   Hageman Danny, 2008, AORN J, V88, P403, DOI 10.1016/j.aorn.2008.04.001
   *HEART WEB, 2007, TRANSV ABD PLAN TAP
   *HEART WEB, 2007, NEW SUBC OBL TAP BLO
   Hebbard P, 2007, ANAESTH INTENS CARE, V35, P617
   Hebbard P, 2007, ANAESTH INTENS CARE, V35, P616
   Hebbard P, 2008, ANAESTHESIA, V63, P1382, DOI 10.1111/j.1365-2044.2008.05774.x
   Hebbard P, 2008, ANESTH ANALG, V106, P674, DOI 10.1213/ane.0b013e318161a88f
   Jadad AR, 1996, CONTROL CLIN TRIALS, V17, P1, DOI 10.1016/0197-2456(95)00134-4
   Kasten P, 2008, ORTHOPADE, V37, P970, DOI 10.1007/s00132-008-1332-3
   KATZ J, 1999, TXB PAIN, P409
   Kehlet H, 1999, WORLD J SURG, V23, P801, DOI 10.1007/s002689900583
   Kuppuvelumani P, 1993, Asia Oceania J Obstet Gynaecol, V19, P165
   Laffey JG, 2008, ANESTH ANALG, V106, P675, DOI 10.1213/ane.0b013e318161a8dd
   Laghari ZA, 2008, J CLIN ANESTH, V20, P156, DOI 10.1016/j.jclinane.2007.10.004
   McDonnell JG, 2008, ANESTH ANALG, V106, P186, DOI 10.1213/01.ane.0000290294.64090.f3
   McDonnell JG, 2007, REGION ANESTH PAIN M, V32, P399, DOI 10.1016/j.rapm.2007.03.011
   McDonnell JG, 2007, ANESTH ANALG, V104, P193, DOI 10.1213/01.ane.0000250223.49963.0f
   McDonnell JG, 2007, ANESTH ANALG, V105, P883, DOI 10.1213/01.ane.0000268542.45107.79
   Mercadante Sebastiano, 2008, J Clin Monit Comput, V22, P293, DOI 10.1007/s10877-008-9132-1
   O'Donnell BD, 2006, REGION ANESTH PAIN M, V31, P286
   O'Donnell BD, 2006, REGION ANESTH PAIN M, V31, P91, DOI 10.1016/j.rapm.2005.10.006
   Rafi AN, 2001, ANAESTHESIA, V56, P1024, DOI 10.1046/j.1365-2044.2001.02279-40.x
   Randall IM, 2008, ANESTH ANALG, V106, P1928, DOI 10.1213/ane.0b013e318170baf3
   RESTREPOGARCES CE, 2008, REG ANESTH PAIN MED, V33, P689
   Shea RA, 2002, HEART LUNG, V31, P440, DOI 10.1067/mhl.2002.129449
   SIVASUBRAMANIAM S, 2008, REG ANESTH PAIN M S1, V33, P130
   Tornero-Campello G, 2007, ANESTH ANALG, V105, P281, DOI 10.1213/01.ane.0000261299.56821.12
   Tran TMN, 2009, BRIT J ANAESTH, V102, P123, DOI 10.1093/bja/aen344
   Walter EJ, 2008, ANAESTHESIA, V63, P211, DOI 10.1111/j.1365-2044.2007.05424.x
   Wang Shen-Chih, 2008, Acta Anaesthesiol Taiwan, V46, P100, DOI 10.1016/S1875-4597(08)60002-8
   Yeh YC, 2008, BRIT J ANAESTH, V101, P542, DOI 10.1093/bja/aen213
NR 45
TC 122
Z9 130
U1 0
U2 7
PU ELSEVIER SCIENCE INC
PI NEW YORK
PA STE 800, 230 PARK AVE, NEW YORK, NY 10169 USA
SN 0952-8180
EI 1873-4529
J9 J CLIN ANESTH
JI J. Clin. Anesth.
PD FEB
PY 2011
VL 23
IS 1
BP 7
EP 14
DI 10.1016/j.jclinane.2010.05.008
PG 8
WC Anesthesiology
WE Science Citation Index Expanded (SCI-EXPANDED)
SC Anesthesiology
GA 722WC
UT WOS:000287465000003
PM 21296242
DA 2024-03-02
ER

PT J
AU Costello, JF
   Moore, AR
   Wieczorek, PM
   Macarthur, AJ
   Balki, M
   Carvalho, JCA
AF Costello, Joseph F.
   Moore, Albert R.
   Wieczorek, Paul M.
   Macarthur, Alison J.
   Balki, Mrinalini
   Carvalho, Jose C. A.
TI The Transversus Abdominis Plane Block, When Used as Part of a Multimodal
   Regimen Inclusive of Intrathecal Morphine, Does Not Improve Analgesia
   After Cesarean Delivery
SO REGIONAL ANESTHESIA AND PAIN MEDICINE
LA English
DT Article
ID RANDOMIZED CONTROLLED-TRIAL; EFFICACY; SECTION
AB Background and Objectives: The transversus abdominis plane (TAP) block has been shown to provide analgesia for lower abdominal wall incisions. We evaluated the efficacy of the TAP block for post-cesarean delivery (CD) patients used as a part of a multimodal regimen.
   Methods: Women undergoing elective CD under spinal anesthesia were randomized to receive the TAP block with ropivacaine (n = 50) or placebo (n = 50), in addition to a standard postoperative analgesic regimen inclusive of intrathecal opioids. At the end of the surgical procedure, all the patients received bilateral TAP blocks under real-time ultrasound guidance, with either 20 mL of ropivacaine 0.375% or saline, on each side. Each patient was assessed at 6, 12, 24, and 48 hrs post-operatively, and again 6 weeks after the surgical procedure. The primary outcome was the difference in visual analog scale pain scores with movement at 24 hrs postpartum. Other outcomes assessed were analgesic consumption, maternal satisfaction, and incidence of adverse effects.
   Results: One hundred women were recruited, and 96 completed the study. The mean (SD) Visual analog scale pain scores on movement at 24 hrs were not different between the ropivacaine and placebo groups (3.4 [2.4] and 3.2 [2.2] cm, respectively, P = 0.47). The pain scores at other times, and the supplemental opioid consumption, were also similar between the 2 groups. The overall incidence of pain at 6 weeks postpartum was 8.3%.
   Conclusions: The TAP block, when used as part of a multimodal regimen inclusive of intrathecal morphine, does not improve the quality of post-CD analgesia.
C1 [Costello, Joseph F.; Moore, Albert R.; Wieczorek, Paul M.; Macarthur, Alison J.; Balki, Mrinalini; Carvalho, Jose C. A.] Univ Toronto, Dept Anesthesia & Pain Management, Mt Sinai Hosp, Toronto, ON M5G 1X5, Canada.
C3 University of Toronto; Sinai Health System Toronto
RP Carvalho, JCA (corresponding author), Univ Toronto, Dept Anesthesia & Pain Management, Mt Sinai Hosp, 600 Univ Ave,Room 781, Toronto, ON M5G 1X5, Canada.
EM jose.carvalho@uhn.on.ca
RI Balki, Mrinalini/A-2669-2015; Carvalho, Jose/HTN-8420-2023
CR Bell EA, 2002, CAN J ANAESTH, V49, P694, DOI 10.1007/BF03017448
   Carney J, 2008, ANESTH ANALG, V107, P2056, DOI 10.1213/ane.0b013e3181871313
   Carvalho B, 2005, ANESTH ANALG, V101, P1182, DOI 10.1213/01.ane.0000167774.36833.99
   Farooq M, 2008, REGION ANESTH PAIN M, V33, P274, DOI 10.1016/j.rapm.2007.11.009
   Jankovic Z, 2008, ANESTH ANALG, V107, P1758, DOI 10.1213/ane.0b013e3181853619
   McDonnell JG, 2008, ANESTH ANALG, V106, P186, DOI 10.1213/01.ane.0000290294.64090.f3
   McDonnell JG, 2007, REGION ANESTH PAIN M, V32, P399, DOI 10.1016/j.rapm.2007.03.011
   McDonnell JG, 2007, ANESTH ANALG, V104, P193, DOI 10.1213/01.ane.0000250223.49963.0f
   Nikolajsen L, 2004, ACTA ANAESTH SCAND, V48, P111, DOI 10.1111/j.1399-6576.2004.00271.x
   Rosaeg OP, 1997, CAN J ANAESTH, V44, P803, DOI 10.1007/BF03013154
   Rosario DJ, 1997, BRIT J ANAESTH, V78, P314, DOI 10.1093/bja/78.3.314
NR 11
TC 122
Z9 132
U1 0
U2 10
PU LIPPINCOTT WILLIAMS & WILKINS
PI PHILADELPHIA
PA 530 WALNUT ST, PHILADELPHIA, PA 19106-3621 USA
SN 1098-7339
J9 REGION ANESTH PAIN M
JI Region. Anesth. Pain Med.
PD NOV-DEC
PY 2009
VL 34
IS 6
BP 586
EP 589
DI 10.1097/AAP.0b013e3181b4c922
PG 4
WC Anesthesiology
WE Science Citation Index Expanded (SCI-EXPANDED)
SC Anesthesiology
GA 518JK
UT WOS:000271687200012
PM 19916252
DA 2024-03-02
ER

PT J
AU Fredman, B
   Shapiro, A
   Zohar, E
   Feldman, E
   Shorer, S
   Rawal, N
   Jedeikin, R
AF Fredman, B
   Shapiro, A
   Zohar, E
   Feldman, E
   Shorer, S
   Rawal, N
   Jedeikin, R
TI The analgesic efficacy of patient-controlled ropivacaine instillation
   after cesarean delivery
SO ANESTHESIA AND ANALGESIA
LA English
DT Article
ID WOUND INFILTRATION; LOCAL-ANESTHETICS; BLOCK
AB To assess the efficacy and safety of wound instillation of ropivacaine, when administered via a patient-controlled elastometric pump, 50 term parturients undergoing cesarean delivery were enrolled into this prospective, placebo-controlled, double-blinded study. In all cases, a standard spinal anesthetic was administered. After the surgery, a multihole 20-gauge epidural catheter (B. Braun, Melsungen, Germany) was placed above the fascia such that the tip was sited at the point that demarcated 50% of the length of the surgical wound. Thereafter, the catheter was connected to the elastometric pump. According to a computer generated randomization schedule, the pump was filled with either ropivacaine 0.2% (Ropivacaine Group) or an equal volume of sterile water (Control Group). Postoperatively, patient-controlled analgesia was administered via the elastometric pump. During the first 6 postoperative hours, a coinvestigator administered "rescue" morphine (2 mg, IV). Thereafter, "rescue" dipyrone (1 g) was administered on patient request. In a subset of 10 patients, blood ropivacaine levels were assessed. Compared with the Control Group, significantly fewer patients in the Ropivacaine Group received "rescue" morphine (92% vs 48%, respectively) (P < 0.01). The total "rescue" morphine administered during the first 6 postoperative hours was 2 +/- 3 mg vs 10 +/- 5 mg (P < 0.01) for the Ropivacaine and Control Groups, respectively. Patient-generated resting pain scores were similar between the groups. However, pain scores generated after coughing and leg raise were significantly (P < 0.04) less in the Ropivacaine Group. More patients in the Ropivacaine Group than in the Control Group described their analgesia as good or excellent. In the subset of patients (n = 10) studied, unbound ropivacaine blood levels were below the toxic threshold (600 ng/mL). However, blood ropivacaine accumulation was noted. All patients stated that the elastometric pump was easy to use. Ropivacaine wound instillation via an elastometric pump is a simple technique that provides safe and effective analgesia after cesarean delivery.
C1 Meir Hosp, Dept Anesthesiol & Intens Care, IL-44281 Kefar Sava, Israel.
   Tel Aviv Univ, Sackler Sch Med, IL-69978 Tel Aviv, Israel.
   Orebro Med Ctr Hosp, S-70185 Orebro, Sweden.
C3 Sackler Faculty of Medicine; Sackler Faculty of Medicine
RP Jedeikin, R (corresponding author), Meir Hosp, Dept Anesthesiol & Intens Care, IL-44281 Kefar Sava, Israel.
CR BJORK M, 1990, J CHROMATOGR-BIOMED, V533, P229, DOI 10.1016/S0378-4347(00)82207-0
   BROWN AR, 1993, ARTHROSCOPY, V9, P295, DOI 10.1016/S0749-8063(05)80425-6
   DAHL JB, 1994, ACTA ANAESTH SCAND, V38, P7, DOI 10.1111/j.1399-6576.1994.tb03830.x
   Horn EP, 1999, ANESTH ANALG, V89, P1461, DOI 10.1097/00000539-199912000-00027
   KEHLET H, 1993, ANESTH ANALG, V77, P1048
   Knudsen K, 1997, BRIT J ANAESTH, V78, P507, DOI 10.1093/bja/78.5.507
   Rawal N, 1998, ANESTH ANALG, V86, P86, DOI 10.1097/00000539-199801000-00017
   SOUTER AJ, 1994, ANESTH ANALG, V79, P1178
   VATER M, 1985, ACTA ANAESTH SCAND, V29, P175, DOI 10.1111/j.1399-6576.1985.tb02180.x
NR 9
TC 121
Z9 125
U1 0
U2 5
PU LIPPINCOTT WILLIAMS & WILKINS
PI PHILADELPHIA
PA 530 WALNUT ST, PHILADELPHIA, PA 19106-3621 USA
SN 0003-2999
J9 ANESTH ANALG
JI Anesth. Analg.
PD DEC
PY 2000
VL 91
IS 6
BP 1436
EP 1440
DI 10.1097/00000539-200012000-00025
PG 5
WC Anesthesiology
WE Science Citation Index Expanded (SCI-EXPANDED)
SC Anesthesiology
GA 376HL
UT WOS:000165452100023
PM 11093995
OA Bronze
DA 2024-03-02
ER

PT J
AU Renes, SH
   Rettig, HC
   Gielen, MJ
   Wilder-Smith, OH
   van Geffen, GJ
AF Renes, Steven H.
   Rettig, Harald C.
   Gielen, Mathieu J.
   Wilder-Smith, Oliver H.
   van Geffen, Geert J.
TI Ultrasound-Guided Low-Dose Interscalene Brachial Plexus Block Reduces
   the Incidence of Hemidiaphragmatic Paresis
SO REGIONAL ANESTHESIA AND PAIN MEDICINE
LA English
DT Article
ID PULMONARY-FUNCTION; ANESTHESIA; VOLUME; NERVE
AB Background and Objectives: Interscalene brachial plexus block is associated with 100% incidence of hemidiaphragmatic paresis as a result of phrenic nerve block. We examined whether an ultrasound (US)-guided interscalene brachial plexus block performed at the level of root C7 versus a nerve stimulation interscalene brachial plexus block, both using 10 mL of ropivacaine 0.75%, resulted in a lower incidence of hemidiaphragmatic paresis.
   Methods: in a prospective randomized controlled trial, 30 patients scheduled for elective shoulder surgery under combined general anesthesia and interscalene brachial plexus block were included. Interscalene brachial plexus block using the same dose was performed using either US or nerve stimulation guidance of ropivacaine for both groups. General anesthesia was standardized. Ventilatory function was assessed using spirometry, and movement of the hemidiaphragm was assessed by US.
   Results: Two patients in the US group showed complete paresis of the hemidiaphragm, but in the nerve stimulation group, 12 patients showed complete and 2 patients had partial paresis of the hemidiaphragm (13% versus 93%, respectively; P < 0.0001). Ventilatory function (forced expiratory volume at 1 second, forced vital capacity, and peak expiratory flow) was significantly reduced in the nerve stimulation group compared with the US-guided group (P < 0.05). One block failure occurred in the nerve stimulation group compared with none in the US group. No adverse effects occurred in either group.
   Conclusions: Ultrasound-guided interscalene brachial plexus block performed at the level of root C7 using 10 mL of ropivacaine 0.75% reduces the incidence of hemidiaphragmatic paresis.
C1 [Renes, Steven H.; Gielen, Mathieu J.; Wilder-Smith, Oliver H.; van Geffen, Geert J.] Radboud Univ Nijmegen, Med Ctr, Dept Anesthesiol, NL-6500 HB Nijmegen, Netherlands.
   [Rettig, Harald C.] Ikazia Hosp, Dept Anesthesiol, Rotterdam, Netherlands.
C3 Radboud University Nijmegen; Ikazia Hospital
RP Renes, SH (corresponding author), Radboud Univ Nijmegen, Med Ctr, Dept Anesthesiol, POB 9101, NL-6500 HB Nijmegen, Netherlands.
EM s.renes@anes.umcn.nl
RI Wilder-Smith, Oliver H.G./E-7541-2012; Renes, Steven/L-4598-2015; van
   Geffen, Geert-Jan/A-7075-2015
OI Wilder-Smith, Oliver H.G./0000-0003-4390-2381; 
FU departmental funding
FX This work was supported by departmental funding. There was no external
   funding.
CR Al-Kaisy AA, 1999, BRIT J ANAESTH, V82, P217, DOI 10.1093/bja/82.2.217
   Gerscovich EO, 2001, J ULTRAS MED, V20, P597
   Kapral S, 2008, REGION ANESTH PAIN M, V33, P253, DOI 10.1016/j.rapm.2007.10.011
   KEEGAN JJ, 1948, ANAT REC, V102, P409, DOI 10.1002/ar.1091020403
   Kessler J, 2008, REGION ANESTH PAIN M, V33, P545, DOI 10.1016/j.rapm.2008.04.004
   Martinoli C, 2002, AM J ROENTGENOL, V179, DOI 10.2214/ajr.179.3.1790699
   Meier G, 1997, ANAESTHESIST, V46, P715, DOI 10.1007/s001010050458
   Perlas A, 2006, REGION ANESTH PAIN M, V31, P445, DOI 10.1016/j.rapm.2006.05.017
   Riazi S, 2008, BRIT J ANAESTH, V101, P549, DOI 10.1093/bja/aen229
   URMEY WF, 1992, ANESTH ANALG, V74, P352
   URMEY WF, 1993, REGION ANESTH, V18, P244
   URMEY WF, 1991, ANESTH ANALG, V72, P498
NR 12
TC 120
Z9 134
U1 3
U2 7
PU LIPPINCOTT WILLIAMS & WILKINS
PI PHILADELPHIA
PA 530 WALNUT ST, PHILADELPHIA, PA 19106-3621 USA
SN 1098-7339
J9 REGION ANESTH PAIN M
JI Region. Anesth. Pain Med.
PD SEP-OCT
PY 2009
VL 34
IS 5
BP 498
EP 502
DI 10.1097/AAP.0b013e3181b49256
PG 5
WC Anesthesiology
WE Science Citation Index Expanded (SCI-EXPANDED)
SC Anesthesiology
GA 498QS
UT WOS:000270157900018
PM 19920426
DA 2024-03-02
ER

PT J
AU Andersen, HL
   Gyrn, J
   Moller, L
   Christensen, B
   Zaric, D
AF Andersen, Henning Lykke
   Gyrn, Jens
   Moller, Lars
   Christensen, Bodil
   Zaric, Dusanka
TI Continuous Saphenous Nerve Block as Supplement to Single-Dose Local
   Infiltration Analgesia for Postoperative Pain Management After Total
   Knee Arthroplasty
SO REGIONAL ANESTHESIA AND PAIN MEDICINE
LA English
DT Article
ID DOUBLE-BLIND; MORPHINE CONSUMPTION; SURGERY; HIP; REPLACEMENT;
   INTENSITY; INJECTION; INFUSION; EFFICACY; QUALITY
AB Background and Objectives: Local infiltration analgesia (LIA) reduces pain after total knee arthroplasty without the motor blockade associated with epidural analgesia or femoral nerve block. However, the duration and efficacy of LIA are not sufficient. A saphenous nerve block, in addition to single-dose LIA, may improve analgesia without interfering with early mobilization.
   Methods: Forty patients were included in this double-blind randomized controlled trial. All patients received spinal anesthesia for surgery and single-dose LIA during the operation. An ultrasound-guided saphenous nerve catheter was placed postoperatively in the adductor canal at mid-thigh level. Patients were randomized into 2 groups to receive 15-mL boluses of either ropivacaine 7.5 mg/mL or saline twice daily for 2 post-operative days.
   Results: Worst pain scores during movement on the day of surgery were significantly lower in the ropivacaine group (median [range] visual analog scale, 3 [0-7] vs 5.5 [0-10]; P < 0.050), as well as pain at rest (visual analog scale, 2 [0-8] vs 4 [0-8]; P = 0.032). Breakthrough pain occurred later in the ropivacaine group (10.5 [range, 0.5-48] hours vs 3.4 [range, 0.5-24] hours; P = 0.011). All patients in the ropivacaine group were able to ambulate on the day of surgery versus 13 patients in the control group (P = 0.004). Fewer patients had sleep disturbance on the first postoperative night in the ropivacaine group (P = 0.038). We found no differences in morphine consumption.
   Conclusions: The combination of a saphenous nerve block with single-dose LIA offered better pain relief on the day of surgery than LIA alone. (Reg Anesth Pain Med 2013; 38: 106-111)
C1 [Andersen, Henning Lykke; Gyrn, Jens; Christensen, Bodil; Zaric, Dusanka] Copenhagen Univ Hosp, Dept Anaesthesia, Frederiksberg, Denmark.
   [Moller, Lars] Copenhagen Univ Hosp, Dept Orthopaed Surg, Frederiksberg, Denmark.
C3 University of Copenhagen; University of Copenhagen
RP Andersen, HL (corresponding author), Frederiksberg Univ Hosp, Dept Anaesthesia, Nordre Fasanvej 57, DK-2000 Copenhagen F, Denmark.
EM hla@dadlnet.dk
CR Andersen KV, 2010, ACTA ORTHOP, V81, P606, DOI 10.3109/17453674.2010.519165
   Andersen LO, 2008, ACTA ANAESTH SCAND, V52, P1331, DOI 10.1111/j.1399-6576.2008.01777.x
   Andersen SL, 2011, REG ANESTH PAIN MED, V36
   Busch CA, 2006, J BONE JOINT SURG AM, V88A, P959, DOI 10.2106/JBJS.E.00344
   Capdevila X, 2005, ANESTHESIOLOGY, V103, P1035, DOI 10.1097/00000542-200511000-00018
   Davis JJ, 2009, REGION ANESTH PAIN M, V34, P618, DOI 10.1097/AAP.0b013e3181bfbf00
   Dihle A, 2006, J PAIN, V7, P272, DOI 10.1016/j.jpain.2005.11.005
   Essving P, 2011, ANESTH ANALG, V113, P926, DOI 10.1213/ANE.0b013e3182288deb
   Essving P, 2010, ACTA ORTHOP, V81, P354, DOI 10.3109/17453674.2010.487241
   Essving P, 2009, ACTA ORTHOP, V80, P213, DOI 10.3109/17453670902930008
   Greene KA, 2008, J ARTHROPLASTY, V23, P15, DOI 10.1016/j.arth.2008.06.014
   Holm B, 2010, DISABIL REHABIL, V32, P300, DOI 10.3109/09638280903095965
   HORNER G, 1994, CLIN ORTHOP RELAT R, P221
   Ilfeld BM, 2011, REGION ANESTH PAIN M, V36, P116, DOI 10.1097/AAP.0b013e3182052505
   Ilfeld BM, 2010, ANESTH ANALG, V111, P1552, DOI 10.1213/ANE.0b013e3181fb9507
   Jenstrup MT, 2012, ACTA ANAESTH SCAND, V1, P1
   Kehlet H, 2011, ACTA ANAESTH SCAND, V55, P778, DOI 10.1111/j.1399-6576.2011.02429.x
   Kehlet H, 2003, LANCET, V362, P1921, DOI 10.1016/S0140-6736(03)14966-5
   Kehlet H, 2010, ACTA ORTHOP, V81, P271, DOI 10.3109/17453674.2010.487237
   Kerr DR, 2008, ACTA ORTHOP, V79, P174, DOI 10.1080/17453670710014950
   Kirkpatrick JD, 2010, REGION ANESTH PAIN M, V35, P222, DOI 10.1097/AAP.0b013e3181d24589
   Lund J, 2011, ACTA ANAESTH SCAND, V55, P14, DOI 10.1111/j.1399-6576.2010.02333.x
   Lundblad M, 2006, BRIT J ANAESTH, V97, P710, DOI 10.1093/bja/ael241
   Reeves M, 2009, ANAESTH INTENS CARE, V37, P918, DOI 10.1177/0310057X0903700607
   Saranteas T, 2011, REGION ANESTH PAIN M, V36, P399, DOI 10.1097/AAP.0b013e318220f172
   Sharma S, 2010, CLIN ORTHOP RELAT R, V468, P135, DOI 10.1007/s11999-009-1025-1
   Toftdahl K, 2007, ACTA ORTHOP, V78, P172, DOI 10.1080/17453670710013645
   Tsai PB, 2010, CAN J ANAESTH, V57, P683, DOI 10.1007/s12630-010-9317-1
   Vendittoli PA, 2006, J BONE JOINT SURG AM, V88A, P282, DOI 10.2106/JBJS.E.00173
   Wu Christopher L, 2004, Curr Opin Anaesthesiol, V17, P455, DOI 10.1097/00001503-200410000-00017
   Wylde V, 2011, ORTHOP TRAUMATOL-SUR, V97, P139, DOI 10.1016/j.otsr.2010.12.003
   Zhang S, 2011, J INT MED RES, V39, P1369, DOI 10.1177/147323001103900423
NR 32
TC 119
Z9 123
U1 1
U2 37
PU BMJ PUBLISHING GROUP
PI LONDON
PA BRITISH MED ASSOC HOUSE, TAVISTOCK SQUARE, LONDON WC1H 9JR, ENGLAND
SN 1098-7339
EI 1532-8651
J9 REGION ANESTH PAIN M
JI Region. Anesth. Pain Med.
PD MAR-APR
PY 2013
VL 38
IS 2
BP 106
EP 111
DI 10.1097/AAP.0b013e31827900a9
PG 6
WC Anesthesiology
WE Science Citation Index Expanded (SCI-EXPANDED)
SC Anesthesiology
GA 095SG
UT WOS:000315354400005
PM 23222363
DA 2024-03-02
ER

PT J
AU Andersen, LO
   Husted, H
   Otte, KS
   Kristensen, BB
   Kehlet, H
AF Andersen, L. O.
   Husted, H.
   Otte, K. S.
   Kristensen, B. B.
   Kehlet, H.
TI High-volume infiltration analgesia in total knee arthroplasty: a
   randomized, double-blind, placebo-controlled trial
SO ACTA ANAESTHESIOLOGICA SCANDINAVICA
LA English
DT Article
ID MORPHINE AND/OR BUPIVACAINE; TOTAL HIP; POSTOPERATIVE ANALGESIA;
   CLINICAL-TRIAL; NERVE BLOCK; EFFICACY; REPLACEMENT; ROPIVACAINE;
   MANAGEMENT; PROTOCOL
AB Background: High-volume infiltration analgesia may be effective with a low risk of side effects in hip and knee arthroplasty. The present placebo-controlled study was carried out to evaluate the analgesic effect of high-volume infiltration analgesia in bilateral total knee arthroplasty, along with a detailed description of the infiltration technique.
   Methods: In a randomized, double-blind, placebo-controlled trial in 12 patients undergoing bilateral knee arthroplasty, saline or high-volume (170 ml) ropivacaine (0.2%) with epinephrine was infiltrated around each knee, with repeated doses administered through an intra-articular catheter for 24 h and pain and opioid requirements assessed for 48 h in a fast-track setting.
   Results: Pain at rest and during movement was significantly reduced for up to 32 h with the high-volume local anesthetic infiltration technique. No major side effects were observed. The median hospital stay was 4 days.
   Conclusion: High-volume infiltration analgesia is effective in knee arthroplasty and, due to its simplicity, may be preferable compared with other analgesic techniques in knee arthroplasty.
C1 [Andersen, L. O.; Kristensen, B. B.] Hvidovre Univ Hosp, Dept Anesthesiol, DK-2650 Hvidovre, Copenhagen, Denmark.
   [Husted, H.; Otte, K. S.] Hvidovre Univ Hosp, Dept Orthoped Surg, DK-2650 Hvidovre, Copenhagen, Denmark.
   [Kehlet, H.] Univ Copenhagen, Rigshosp, Sect Surg Pathophysiol 4074, DK-2100 Copenhagen, Denmark.
C3 University of Copenhagen; University of Copenhagen; University of
   Copenhagen; Rigshospitalet
RP Andersen, LO (corresponding author), Hvidovre Univ Hosp, Dept Anesthesia 532, Kettegard 30, DK-2650 Hvidovre, Copenhagen, Denmark.
EM lasse.oestergaard.andersen@hvh.regionh.dk
RI teng, yj/C-4440-2011
OI Kehlet, Henrik/0000-0002-2209-1711
FU IMK almene fond, Copenhagen, Denmark; Astra-Zeneca, Sodertalje, Sweden
FX The study was supported by the IMK almene fond, Copenhagen, Denmark, and
   Astra-Zeneca, Sodertalje, Sweden.
CR Andersen KV, 2007, ACTA ORTHOP, V78, P180, DOI 10.1080/17453670710013654
   Andersen LJ, 2007, ACTA ORTHOP, V78, P187, DOI 10.1080/17453670710013663
   Bianconi M, 2003, BRIT J ANAESTH, V91, P830, DOI 10.1093/bja/aeg277
   Boezaart AP, 2006, ANESTHESIOLOGY, V104, P872, DOI 10.1097/00000542-200604000-00033
   Busch CA, 2006, J BONE JOINT SURG AM, V88A, P959, DOI 10.2106/JBJS.E.00344
   Choi P T, 2003, Cochrane Database Syst Rev, pCD003071, DOI 10.1002/14651858.CD003071
   Fischer HBJ, 2008, ANAESTHESIA, V63, P1105, DOI 10.1111/j.1365-2044.2008.05565.x
   Holte K, 2007, ANESTH ANALG, V105, P465, DOI 10.1213/01.ane.0000263268.08222.19
   Horlocker TT, 2006, J AM ACAD ORTHOP SUR, V14, P126, DOI 10.5435/00124635-200603000-00003
   Husted H, 2006, INJURY, V37, pS31, DOI 10.1016/S0020-1383(07)70009-8
   Kerr DR, 2008, ACTA ORTHOP, V79, P174, DOI 10.1080/17453670710014950
   Mauerhan DR, 1997, J ARTHROPLASTY, V12, P546, DOI 10.1016/S0883-5403(97)90178-9
   Reilly KA, 2005, KNEE, V12, P351, DOI 10.1016/j.knee.2005.01.002
   Ritter MA, 1999, J BONE JOINT SURG BR, V81B, P301, DOI 10.1302/0301-620X.81B2.9110
   Toftdahl K, 2007, ACTA ORTHOP, V78, P172, DOI 10.1080/17453670710013645
   Vendittoli PA, 2006, J BONE JOINT SURG AM, V88A, P282, DOI 10.2106/JBJS.E.00173
NR 16
TC 119
Z9 123
U1 0
U2 6
PU WILEY-BLACKWELL
PI MALDEN
PA COMMERCE PLACE, 350 MAIN ST, MALDEN 02148, MA USA
SN 0001-5172
J9 ACTA ANAESTH SCAND
JI Acta Anaesthesiol. Scand.
PD NOV
PY 2008
VL 52
IS 10
BP 1331
EP 1335
DI 10.1111/j.1399-6576.2008.01777.x
PG 5
WC Anesthesiology
WE Science Citation Index Expanded (SCI-EXPANDED)
SC Anesthesiology
GA 361ME
UT WOS:000260131000005
PM 19025523
DA 2024-03-02
ER

PT J
AU Ilfeld, BM
   Vandenbome, K
   Duncan, PW
   Sessler, DI
   Enneking, FK
   Shuster, JJ
   Theriaque, DW
   Chmielewski, TL
   Spadoni, EH
   Wright, TW
AF Ilfeld, Brian M.
   Vandenbome, Krista
   Duncan, Pamela W.
   Sessler, Daniel I.
   Enneking, F. Kayser
   Shuster, Jonathan J.
   Theriaque, Douglas W.
   Chmielewski, Terese L.
   Spadoni, Eugene H.
   Wright, Thomas W.
TI Ambulatory continuous interscalene nerve blocks decrease the time to
   discharge readiness after total shoulder arthroplasty - A randomized,
   triple-masked, placebo-controlled study
SO ANESTHESIOLOGY
LA English
DT Article; Proceedings Paper
CT Annual Meeting of the American-Society-of-Anesthesiologists
CY OCT 14-18, 2006
CL Chicago, IL
SP Amer Soc Anesthesiologists
ID BRACHIAL-PLEXUS BLOCK; PATIENT-CONTROLLED ANALGESIA; TOTAL KNEE
   ARTHROPLASTY; POSTOPERATIVE PAIN; SURGERY; REHABILITATION; ROPIVACAINE;
   INFUSION; HOME; BUPIVACAINE
AB Background: A continuous interscalene nerve block (CISB) may be used to provide analgesia after shoulder arthroplasty. Therefore, inpatient stays may be shortened if CISB (1) provides adequate analgesia without intravenous opioids and (2) improves shoulder mobilization. This study investigated the relationship between ambulatory CISB and the time to reach three discharge criteria after shoulder arthroplasty.
   Methods: Preoperatively, patients received a CISB. All patients received a perineural 0.2% ropivacaine infusion from surgery until 06:00 the following morning, at which time they were randomly assigned either to continue perineural ropivacaine or to switch to normal saline. The primary endpoint was the time from the end of surgery until three discharge criteria were attained (adequate analgesia, independence from intravenous analgesics, and tolerance to 50% of shoulder motion targets). Patients were discharged home as early as the afternoon after surgery with their CISB using a portable infusion pump.
   Results: Patients receiving perineural ropivacaine (n = 16) attained all three discharge criteria in a median (10th-90th percentiles) of 21 (16-41) h, compared with 51 (37-90) h for those receiving perineural normal saline (n = 13, P < 0.001). Unlike patients receiving perineural ropivacaine, patients receiving perineural normal saline often required intravenous morphine, but still experienced a higher degree of pain and tolerated less external rotation.
   Conclusions: An ambulatory CISB considerably decreases the time until readiness for discharge after shoulder arthroplasty, primarily by providing potent analgesia that permits greater passive shoulder movement and the avoidance of intravenous opioids. Additional research is required to define the appropriate subset of patients and assess the incidence of complications associated with earlier discharge.
C1 Univ Florida, Dept Phys Therapy, Gainesville, FL USA.
   Univ Florida, Dept Anesthesiol, Gainesville, FL USA.
   Univ Florida, Dept Orthopaed & Rehabil, Gainesville, FL USA.
   Univ Florida, Dept Epidemiol & Hlth Policy Res, Gainesville, FL USA.
   Univ Florida, Gen Clin Res Ctr, Gainesville, FL USA.
   Univ Florida, Dept Aging & Geriatr Res, Gainesville, FL USA.
   Cleveland Clin, Dept Outcomes Res, Cleveland, OH 44106 USA.
   Univ Louisville, Outcomes Res Inst, Louisville, KY 40292 USA.
C3 State University System of Florida; University of Florida; State
   University System of Florida; University of Florida; State University
   System of Florida; University of Florida; State University System of
   Florida; University of Florida; State University System of Florida;
   University of Florida; State University System of Florida; University of
   Florida; Cleveland Clinic Foundation; University of Louisville
RP Ilfeld, BM (corresponding author), Univ Calif San Diego, Dept Anesthesiol, 9310 Campus Pt Dr,Mod A,Room 106, La Jolla, CA 92037 USA.
EM bjilfeld@hotmail.com
RI Wright, Thomas D/H-1882-2011; Sessler, Daniel Ira/D-3504-2011; Shuster,
   Jonathan/ABB-5773-2021
OI Sessler, Daniel Ira/0000-0001-9932-3077; Shuster,
   Jonathan/0000-0001-9499-5616; Duncan, Pamela/0000-0002-4838-3253;
   Ilfeld, Brian/0000-0002-6144-3273
FU NCRR NIH HHS [M01-RR00082] Funding Source: Medline; NIGMS NIH HHS
   [GM077026, GM061655] Funding Source: Medline
CR Apfelbaum JL, 2003, ANESTH ANALG, V97, P534, DOI 10.1213/01.ANE.0000068822.10113.9E
   Borgeat A, 1997, ANESTHESIOLOGY, V87, P1343, DOI 10.1097/00000542-199712000-00013
   Borgeat A, 1998, BRIT J ANAESTH, V81, P603, DOI 10.1093/bja/81.4.603
   Borgeat A, 2000, ANESTHESIOLOGY, V92, P102, DOI 10.1097/00000542-200001000-00020
   BREMS JJ, 1994, CLIN ORTHOP RELAT R, P70
   Brown DD, 1998, ORTHOP CLIN N AM, V29, P535, DOI 10.1016/S0030-5898(05)70027-4
   Cameron B, 2001, Am J Orthop (Belle Mead NJ), V30, P613
   Capdevila X, 2005, ANESTHESIOLOGY, V103, P1035, DOI 10.1097/00000542-200511000-00018
   Capdevila X, 1999, ANESTHESIOLOGY, V91, P8, DOI 10.1097/00000542-199907000-00006
   Cepeda MS, 2003, PAIN, V105, P151, DOI 10.1016/S0304-3959(03)00176-3
   Chelly JE, 2001, J ARTHROPLASTY, V16, P436, DOI 10.1054/arth.2001.23622
   Hayes P R, 2001, Instr Course Lect, V50, P73
   Ilfeld BM, 2005, ANESTH ANALG, V101, P1319, DOI 10.1213/01.ANE.0000180199.52383.CE
   Ilfeld BM, 2005, REGION ANESTH PAIN M, V30, P429, DOI 10.1016/j.rapm.2005.06.003
   Ilfeld BM, 2005, ANESTH ANALG, V100, P1822, DOI 10.1213/01.ANE.0000151719.26785.86
   Ilfeld BM, 2004, REGION ANESTH PAIN M, V29, P9, DOI 10.1016/j.rapm.2003.08.016
   Ilfeld BM, 2003, ANESTH ANALG, V96, P1089, DOI 10.1213/01.ANE.0000049824.51036.EF
   Ilfeld BM, 2006, REGION ANESTH PAIN M, V31, P353, DOI 10.1016/j.rapm.2006.02.003
   Klein SM, 1998, ANESTH ANALG, V87, P1316, DOI 10.1097/00000539-199812000-00019
   Klein SM, 2000, ANESTH ANALG, V91, P1473, DOI 10.1097/00000539-200012000-00033
   PERE P, 1993, REGION ANESTH, V18, P93
   Rittmeister M, 2001, J SHOULDER ELB SURG, V10, P17, DOI 10.1067/mse.2001.110515
   Rockwood C A Jr, 1990, Instr Course Lect, V39, P437
   Saleem A, 2001, J ARTHROPLASTY, V16, P400, DOI 10.1054/arth.2001.20546
   Sardesai AM, 2004, REGION ANESTH PAIN M, V29, P65, DOI 10.1016/j.rapm.2003.08.022
   Seebauer Ludwig, 2005, Oper Orthop Traumatol, V17, P1, DOI 10.1007/s00064-005-1119-1
   Shuster J., 2004, SEQUENTIAL ANAL, V23, P413
   Singelyn FJ, 1998, ANESTH ANALG, V87, P88, DOI 10.1097/00000539-199807000-00019
   Smith MP, 1998, REGION ANESTH PAIN M, V23, P210, DOI 10.1097/00115550-199823020-00017
   Souron V, 2003, REGION ANESTH PAIN M, V28, P535, DOI 10.1016/j.rapm.2003.09.005
   Todd MM, 1999, ANESTHESIOLOGY, V91, P1, DOI 10.1097/00000542-199907000-00002
   Todd MM, 2001, ANESTHESIOLOGY, V95, P1051, DOI 10.1097/00000542-200111000-00005
   WEINSTEIN J, 2000, DARTMOUTH ATLAS MUSC, P72
NR 33
TC 119
Z9 119
U1 0
U2 3
PU LIPPINCOTT WILLIAMS & WILKINS
PI PHILADELPHIA
PA 530 WALNUT ST, PHILADELPHIA, PA 19106-3621 USA
SN 0003-3022
J9 ANESTHESIOLOGY
JI Anesthesiology
PD NOV
PY 2006
VL 105
IS 5
BP 999
EP 1007
DI 10.1097/00000542-200611000-00022
PG 9
WC Anesthesiology
WE Conference Proceedings Citation Index - Science (CPCI-S); Science Citation Index Expanded (SCI-EXPANDED)
SC Anesthesiology
GA 101MS
UT WOS:000241745500021
PM 17065895
OA Bronze
DA 2024-03-02
ER

PT J
AU Abdel-Rehim, M
   Altun, Z
   Blomberg, L
AF Abdel-Rehim, M
   Altun, Z
   Blomberg, L
TI Microextraction in packed syringe (MEPS) for liquid and gas
   chromatographic applications. Part II - Determination of ropivacaine and
   its metabolites in human plasma samples using MEPS with liquid
   chromatography/tandem mass spectrometry
SO JOURNAL OF MASS SPECTROMETRY
LA English
DT Article
DE on-line sample preparation; microextraction in packed syringe; liquid
   chromatography/tandem mass spectrometry; ropivacaine; ropivacaine
   metabolites; plasma; validation
ID SOLID-PHASE MICROEXTRACTION; EXTRACTION; URINE; SPME; GC; MS
AB A new technique for sample preparation on-line with liquid chromatographic/tandem mass spectrometric (LC/MS/MS) assay was developed. Microextraction in a packed syringe (MEPS) is a new miniaturized, solid-phase extraction technique that can be connected on-line to gas or liquid chromatography without any modifications. In MEPS similar to1 mg of the solid packing material is inserted into a syringe (100-250 mul) as a plug. Sample preparation takes place on the packed bed. The bed can be coated to provide selective and suitable sampling conditions. The new method is very promising, very easy to use, fully automated, of low cost and rapid in comparison with previously used methods. This paper presents the development and validation of a method for MEPS on-line with LC/MS/MS. Ropivacaine and its metabolites (PPX and 3-OH-ropivacaine) in human plasma samples were used as model substances. The method was validated and the calibration curves were evaluated by means of quadratic regression and weighted by the inverse of the concentration, 1/x, for the calibration range 2-2000 nM. The applied polymer could be used more than 100 times before the syringe was discarded. The extraction recovery was between 40 and 60%. The results showed high correlation coefficients (R-2 > 0.999) for all analytes in the calibration range studied. The accuracy, expressed as a percentage variation from the nominal concentration values, ranged from 0 to 6%. The precision, expressed as the relative standard deviation, at three different concentrations (quality control samples) was consistently about 2-10%. The limit of quantification was 2 nM. Copyright (C) 2004 John Wiley Sons, Ltd.
C1 AstraZeneca R&D Sodertalje, DMPK & BAC, SE-15185 Sodertalje, Sweden.
   Karlstad Univ, Dept Chem, SE-65188 Karlstad, Sweden.
C3 AstraZeneca; Karlstad University
RP Abdel-Rehim, M (corresponding author), AstraZeneca R&D Sodertalje, DMPK & BAC, SE-15185 Sodertalje, Sweden.
EM mohamed.abdel-rehim@astrazeneca.com
RI Altun, Zeki/C-5711-2011
OI Abdel-Rehim, Mohamed/0000-0002-3862-8878
CR Abdel-Rehim M, 2004, J CHROMATOGR B, V801, P317, DOI 10.1016/j.jchromb.2003.11.042
   Abdel-Rehim M, 2003, THER DRUG MONIT, V25, P400, DOI 10.1097/00007691-200306000-00024
   Abdel-Rehim M, 2001, J MICROCOLUMN SEP, V13, P313, DOI 10.1002/mcs.10012
   Abdel-Rehim M, 2000, J CHROMATOGR B, V741, P175, DOI 10.1016/S0378-4347(00)00054-2
   Abdel-Rehim M, 2000, J MICROCOLUMN SEP, V12, P308, DOI 10.1002/(SICI)1520-667X(2000)12:5<308::AID-MCS5>3.0.CO;2-F
   FELDMAN HS, 1994, ANAESTHETIC TOXICITY, V107
   FRITZ JS, 1999, ANAL SOLID PHASE EXT
   González HM, 2002, J CHROMATOGR B, V780, P459, DOI 10.1016/S1570-0232(02)00573-1
   Lord H, 2000, J CHROMATOGR A, V902, P17, DOI 10.1016/S0021-9673(00)00836-0
   Pirker R, 2002, J CHROMATOGR B, V777, P147, DOI 10.1016/S1570-0232(02)00080-6
   Shah V P, 2000, Pharm Res, V17, P1551, DOI 10.1023/A:1007669411738
   Tamvakopoulos CS, 2002, J CHROMATOGR B, V776, P161, DOI 10.1016/S1570-0232(02)00271-4
[truncated: 22,531,922 more chars]
